# Supplementary material for: Discovering Potential Drug Targets for Irritable Bowel Syndrome Through Genetic Insights: A Mendelian Randomization and Colocalization Study
Source: Gastroenterol Res Pract. 2025 Oct 30;2025:7800569. doi: 10.1155/grp/7800569 (PMC12591808; doi:10.1155/grp/7800569)
Supplement: Supporting Information — Additional supporting information can be found online in the Supporting Information section. The R2 values and F-statistics are presented in Tables S1 and S2. Table S3: Mendelian randomization analysis results in IBS discovery cohort. Table S4: The results of pleiotropy analysis in IBS discovery cohort. Table S5: Mendelian randomization analysis results in IBS replication cohort. Table S6: The results of pleiotropy analysis in IBS replication cohort. [file 7800569.f1.xlsx]

## Sheet: Table S1 GCST90016564
SNP	pval.exposure	chr.exposure	pos.exposure	effect_allele.exposure	other_allele.exposure	samplesize.exposure	eaf.exposure	beta.exposure	se.exposure	F	R2	exposure	id.exposure	mr_keep.exposure	pval_origin.exposure	ncase.exposure	ncontrol.exposure
rs111411640	2.2352e-55	17	79143403	A	G	14629	0.0755238159401738	-0.343941	0.0219417314064917	245.712	0.995947	AATK	nRYTgr	TRUE	reported	0	0
rs113314481	7.9193e-12	17	79101526	A	G	15371	0.0210458774462624	0.271376192276023	0.0396743018780461	46.787	0.979074	AATK	nRYTgr	TRUE	reported	0	0
rs11650195	9.535e-09	17	79000758	C	T	20829	0.446656845506819	-0.0565115	0.00984744274419033	32.9327	0.97053	AATK	nRYTgr	TRUE	reported	0	0
rs11650279	4.1283e-11	17	79179025	T	C	10730	0.0250232991612302	0.28783735043538	0.043615023931416	43.5534	0.977555	AATK	nRYTgr	TRUE	reported	0	0
rs11650745	7.9739e-16	17	79003979	C	T	14328	0.0923188007151698	0.164001869895077	0.0203610152948064	64.8782	0.98482	AATK	nRYTgr	TRUE	reported	0	0
rs116858312	2.0474e-11	17	79053551	T	C	13596	0.0348298334540188	0.221330705714252	0.0330206340207453	44.9275	0.978227	AATK	nRYTgr	TRUE	reported	0	0
rs117002938	4.1155e-25	17	79212916	G	A	19874	0.0285493827160494	0.310937754130687	0.0300376515833965	107.156	0.990754	AATK	nRYTgr	TRUE	reported	0	0
rs117202000	4.0839e-11	17	79108642	A	C	9115	0.0164540679601243	-0.38339	0.0580814107399812	43.5719	0.977564	AATK	nRYTgr	TRUE	reported	0	0
rs118001767	9.3351e-15	17	79043700	G	A	11454	0.0166317443687795	0.399239878353696	0.0515281205928879	60.0315	0.983615	AATK	nRYTgr	TRUE	reported	0	0
rs12953216	1.2621e-19	17	79124126	A	G	14839	0.125855311233641	0.158185509038725	0.0174524491977675	82.1525	0.987974	AATK	nRYTgr	TRUE	reported	0	0
rs138955069	5.4932e-22	17	79108704	A	G	12659	0.0224112483492581	-0.407752	0.0423044856692068	92.9007	0.98935	AATK	nRYTgr	TRUE	reported	0	0
rs140089573	1.3882e-26	17	79034784	T	C	18214	0.0567885825917083	-0.240826	0.0225680448912395	113.872	0.991295	AATK	nRYTgr	TRUE	reported	0	0
rs147729628	1.8753e-13	17	79172711	A	G	12532	0.0339131822534312	0.256198609261521	0.0348214215781884	54.1328	0.981862	AATK	nRYTgr	TRUE	reported	0	0
rs2659002	2.1828e-20	17	79183363	A	G	17745	0.071551868144106	0.190105663091249	0.0205453002368149	85.618	0.988455	AATK	nRYTgr	TRUE	reported	0	0
rs2659017	1.1093e-23	17	79169338	A	G	14337	0.0274551577211188	0.361273512783196	0.0360139074697897	100.631	0.99016	AATK	nRYTgr	TRUE	reported	0	0
rs2725417	1.0283e-174	17	79131434	A	G	17599	0.195026104530399	0.370820774127597	0.0131589120775437	794.124	0.998742	AATK	nRYTgr	TRUE	reported	0	0
rs34156191	1.4346e-34	17	79114072	C	T	15480	0.0515483624315025	-0.313669	0.0255791016534718	150.374	0.993394	AATK	nRYTgr	TRUE	reported	0	0
rs35603697	2.5968e-19	17	79199108	A	G	14731	0.0296420207427233	-0.307788	0.0342580287429888	80.7194	0.987763	AATK	nRYTgr	TRUE	reported	0	0
rs35663354	8.2971e-33	17	79045557	G	T	17950	0.460003303237172	0.125831039072894	0.0105478003514698	142.315	0.993022	AATK	nRYTgr	TRUE	reported	0	0
rs35867081	5.2316e-99	17	79047278	A	G	18035	0.47364239136391	0.220012725708736	0.0104173185341188	446.05	0.997763	AATK	nRYTgr	TRUE	reported	0	0
rs4076037	4.3674e-23	17	79044284	A	G	18702	0.294829773736519	-0.111917	0.0113103079346863	97.913	0.98989	AATK	nRYTgr	TRUE	reported	0	0
rs4969238	5.38e-10	17	79005746	C	T	17919	0.659460651850218	-0.0691206	0.0111348291039418	38.5343	0.974706	AATK	nRYTgr	TRUE	reported	0	0
rs4969258	3.2717e-303	17	79118253	T	C	17184	0.603891251868031	-0.421259	0.0105504460494694	1594.25	0.999373	AATK	nRYTgr	TRUE	reported	0	0
rs59763245	4.5937e-62	17	79119858	A	G	18245	0.062435668237716	-0.357018	0.0214749086406516	276.387	0.996395	AATK	nRYTgr	TRUE	reported	0	0
rs62075320	3.6603e-41	17	79185594	A	G	14502	0.0930279967382441	-0.26995	0.020090023228263	180.553	0.994492	AATK	nRYTgr	TRUE	reported	0	0
rs72634319	2.5269e-12	17	79031334	G	C	8870	0.0522897402025539	-0.235496	0.0336341384464771	49.0238	0.98001	AATK	nRYTgr	TRUE	reported	0	0
rs74002072	1.2029e-23	17	79122455	T	C	11563	0.0250063683450794	0.420300591564084	0.0419319384205044	100.469	0.990145	AATK	nRYTgr	TRUE	reported	0	0
rs8069265	9.8383e-107	17	79159425	C	T	21158	0.411309189593861	0.214365437040384	0.00976861586108395	481.552	0.997928	AATK	nRYTgr	TRUE	reported	0	0
rs8073182	2.109e-24	17	79104762	T	C	17226	0.509919724770642	0.109533474615819	0.0107448964700626	103.918	0.990469	AATK	nRYTgr	TRUE	reported	0	0
rs1006636	1.1836e-83	16	8784832	C	G	31568	0.16376023855358	0.207175048402275	0.0106911399615173	375.515	0.997344	ABAT	NJsRXn	TRUE	reported	0	0
rs111969583	8.1086e-67	16	8821817	G	A	28861	0.0288825359455142	-0.426971	0.0247254183362862	298.201	0.996658	ABAT	NJsRXn	TRUE	reported	0	0
rs11644506	1.0605e-36	16	8918990	T	C	31233	0.829727043351938	-0.134355	0.0106176223724765	160.124	0.993794	ABAT	NJsRXn	TRUE	reported	0	0
rs117233928	3.6702e-13	16	8786150	G	A	23573	0.0270029192345118	0.206251736474456	0.0283811834646709	52.8122	0.981417	ABAT	NJsRXn	TRUE	reported	0	0
rs117832144	2.5115e-20	16	8751824	T	C	24604	0.0374059091607353	0.219089314244475	0.0237158413791229	85.3425	0.988418	ABAT	NJsRXn	TRUE	reported	0	0
rs12596654	1.573e-30	16	8815962	C	T	31355	0.908561643835616	0.158783672837837	0.013825429288704	131.903	0.992476	ABAT	NJsRXn	TRUE	reported	0	0
rs13333072	3.2717e-303	16	8823848	G	A	29468	0.467470175870127	-0.34023	0.00801439542136846	1802.2	0.999445	ABAT	NJsRXn	TRUE	reported	0	0
rs144130511	1.0944e-09	16	8925696	A	G	24460	0.0272633479494454	0.169088358026698	0.0277421424161933	37.149	0.973787	ABAT	NJsRXn	TRUE	reported	0	0
rs1640998	3.5178e-27	16	8829715	C	T	23635	0.298141163793103	0.108304390341621	0.0100300417060216	116.597	0.991496	ABAT	NJsRXn	TRUE	reported	0	0
rs1641001	7.2475e-56	16	8830022	A	G	29409	0.386414070847374	0.132784410079452	0.0084325230098657	247.959	0.995983	ABAT	NJsRXn	TRUE	reported	0	0
rs1730941	4.1262e-51	16	8777457	T	A	31679	0.331886182528943	-0.126423	0.0084068796812502	226.144	0.995598	ABAT	NJsRXn	TRUE	reported	0	0
rs1730957	2.4973e-136	16	8772093	T	C	31563	0.771368166717004	-0.23326	0.00938617790524791	617.592	0.998383	ABAT	NJsRXn	TRUE	reported	0	0
rs1965649	1.4039e-75	16	8836090	C	G	30727	0.136285669733354	0.215115326889657	0.0116932746386355	338.431	0.997054	ABAT	NJsRXn	TRUE	reported	0	0
rs34369864	1.5931e-36	16	8757701	T	C	29836	0.05429909939017	0.22741730998498	0.0180171054391814	159.322	0.993763	ABAT	NJsRXn	TRUE	reported	0	0
rs3815507	1.3691e-16	16	8841547	C	G	31354	0.796853000494692	0.0819672397176724	0.00991451238813562	68.3499	0.98558	ABAT	NJsRXn	TRUE	reported	0	0
rs3815508	8.1902e-19	16	8862956	T	G	31346	0.640116478245975	0.0736117103339672	0.00831075827375609	78.4535	0.987414	ABAT	NJsRXn	TRUE	reported	0	0
rs4985066	5.4459e-24	16	8693859	C	T	31231	0.3179194066371	-0.0866541	0.00857842149816338	102.038	0.990295	ABAT	NJsRXn	TRUE	reported	0	0
rs62031061	3.0208e-42	16	8828586	A	T	31348	0.0922049252083888	0.187468026935542	0.0137634649420032	185.523	0.994639	ABAT	NJsRXn	TRUE	reported	0	0
rs62031119	5.7945e-57	16	8885445	T	C	31684	0.246401593445827	0.146048243635116	0.00918219014907429	252.988	0.996063	ABAT	NJsRXn	TRUE	reported	0	0
rs7188782	1.0932e-16	16	8807315	C	T	31355	0.342503805175038	-0.0697173	0.00840574856201283	68.7904	0.985671	ABAT	NJsRXn	TRUE	reported	0	0
rs7197153	6.4897e-11	16	8891202	C	G	31568	0.108670214773714	-0.0834705	0.0127789069756693	42.6657	0.977099	ABAT	NJsRXn	TRUE	reported	0	0
rs7203550	6.2398e-09	16	8878865	C	G	31231	0.26317097415507	-0.0527641	0.00908144829659434	33.7573	0.971229	ABAT	NJsRXn	TRUE	reported	0	0
rs72766418	4.068e-14	16	8694271	T	C	30488	0.96989729665919	-0.178979	0.0236781817975775	57.1355	0.982799	ABAT	NJsRXn	TRUE	reported	0	0
rs72766421	1.2101e-11	16	8698840	G	T	27953	0.0227729696651805	0.192034187629214	0.0283273867665641	45.9562	0.978704	ABAT	NJsRXn	TRUE	reported	0	0
rs72766494	3.2763e-52	16	8739360	T	C	31354	0.233798850793409	0.142935437608042	0.00940049309823952	231.195	0.995693	ABAT	NJsRXn	TRUE	reported	0	0
rs72768184	4.7214e-20	16	8801234	A	G	26066	0.0304416178362155	-0.2334	0.025452330543898	84.0907	0.988248	ABAT	NJsRXn	TRUE	reported	0	0
rs77635331	2.0986e-17	16	8691661	T	C	29140	0.0296904217743611	0.206900410754892	0.0243747759568927	72.0512	0.986311	ABAT	NJsRXn	TRUE	reported	0	0
rs78315929	5.7642e-16	16	8830340	A	G	26552	0.0528472319225218	-0.156801	0.0193722521970373	65.5145	0.984966	ABAT	NJsRXn	TRUE	reported	0	0
rs78546185	3.0777e-09	16	8915265	C	T	27980	0.0316961362148003	0.142939154322686	0.0241145768574756	35.1353	0.972326	ABAT	NJsRXn	TRUE	reported	0	0
rs79502645	5.6265e-17	16	8696192	C	T	29143	0.0306631211567226	0.200919144966599	0.0239966492650725	70.1038	0.985936	ABAT	NJsRXn	TRUE	reported	0	0
rs8050692	1.4973e-13	16	8959355	T	C	20520	0.529426999028812	-0.0729607	0.00987649958168866	54.5722	0.982005	ABAT	NJsRXn	TRUE	reported	0	0
rs9923816	1.521e-304	16	8752547	G	T	31668	0.819238145376603	-0.378165	0.0101045824121909	1400.64	0.999287	ABAT	NJsRXn	TRUE	reported	0	0
rs9928703	4.4911e-15	16	8706691	T	A	26246	0.466841434037126	-0.0685109	0.00873841322422901	61.4687	0.983992	ABAT	NJsRXn	TRUE	reported	0	0
rs9935422	6.4641e-73	16	8820702	T	C	30077	0.118010559155268	0.22702569904868	0.0125699407036532	326.2	0.996944	ABAT	NJsRXn	TRUE	reported	0	0
rs9937726	2.548e-46	16	8866582	A	G	31607	0.0456806874717322	0.271328795401723	0.0189881167440007	204.187	0.995126	ABAT	NJsRXn	TRUE	reported	0	0
rs10991414	3.2206e-08	9	107685589	C	T	31684	0.130181517531662	0.0652422444361363	0.0117995812117732	30.5721	0.968326	ABCA1	YwmpzV	TRUE	reported	0	0
rs141366790	5.6053e-23	9	107723647	C	A	27798	0.0253267614311491	-0.26596	0.026946305131951	97.4169	0.989839	ABCA1	YwmpzV	TRUE	reported	0	0
rs2244278	6.6027e-12	9	107661129	A	C	31567	0.880454476823192	0.0841667624055029	0.0122581285726461	47.1447	0.979229	ABCA1	YwmpzV	TRUE	reported	0	0
rs2487052	4.0398e-51	9	107686405	T	C	31684	0.769965049419369	-0.141457	0.00940563001510458	226.19	0.995598	ABCA1	YwmpzV	TRUE	reported	0	0
rs2853579	1.9911e-14	9	107591272	T	G	26609	0.124581908376865	0.100321377609502	0.0131116774416768	58.5424	0.983205	ABCA1	YwmpzV	TRUE	reported	0	0
rs3890182	6.8351e-14	9	107647655	A	G	31300	0.111382268827455	-0.0950794	0.0126928275807824	56.1121	0.982491	ABCA1	YwmpzV	TRUE	reported	0	0
rs4351469	5.6873e-33	9	107736145	A	C	30902	0.270395322724281	0.108073704503471	0.00903535636085601	143.07	0.993059	ABCA1	YwmpzV	TRUE	reported	0	0
rs56310223	3.1805e-08	9	107695882	A	G	31385	0.0846826301786393	0.0792618841823401	0.0143294435734787	30.5964	0.968351	ABCA1	YwmpzV	TRUE	reported	0	0
rs73506128	1.1152e-08	9	107673640	C	T	28421	0.0295339672749079	-0.141434	0.0247608256016078	32.6269	0.970262	ABCA1	YwmpzV	TRUE	reported	0	0
rs7864842	1.2418e-36	9	107785968	G	A	31555	0.530910120845921	0.100583723773875	0.00795637710896895	159.818	0.993782	ABCA1	YwmpzV	TRUE	reported	0	0
rs79813326	4.4489e-19	9	107677276	A	G	26858	0.0264426387549924	0.239659536457553	0.0268517065485254	79.661	0.987602	ABCA1	YwmpzV	TRUE	reported	0	0
rs60189113	3.4919e-10	7	48332015	T	C	31566	0.342267185081726	-0.0526039	0.00838295488717019	39.3769	0.975233	ABCA13	tZMZLn	TRUE	reported	0	0
rs6583456	9.2215e-16	7	48624749	T	A	31568	0.194164496282037	0.0807779219715165	0.0100510056205849	64.5902	0.984754	ABCA13	tZMZLn	TRUE	reported	0	0
rs112261926	2.9933e-20	9	140005256	A	G	13803	0.0306004009707713	-0.321173	0.0348377661711541	84.9918	0.988371	ABCA2	LxNixH	TRUE	reported	0	0
rs112887513	2.5472e-09	9	139905141	A	G	14977	0.051356680123932	0.155792101119277	0.0261461946998871	35.5037	0.972606	ABCA2	LxNixH	TRUE	reported	0	0
rs12375806	1.3632e-19	9	139992744	C	T	22789	0.383496723176082	0.0870756568997147	0.0096159880842948	81.9985	0.987952	ABCA2	LxNixH	TRUE	reported	0	0
rs12555386	3.65e-08	9	139819424	C	T	17608	0.826983887968679	0.0775167096246579	0.0140755210678127	30.3293	0.968081	ABCA2	LxNixH	TRUE	reported	0	0
rs13298308	2.2148e-21	9	140019571	T	C	20982	0.120827329490874	-0.141897	0.0149455184383611	90.1417	0.989028	ABCA2	LxNixH	TRUE	reported	0	0
rs147058434	5.5494e-09	9	140019887	A	G	13588	0.0221874325199741	-0.239789	0.0411323445174003	33.9854	0.971417	ABCA2	LxNixH	TRUE	reported	0	0
rs35055192	1.7587e-26	9	139829887	T	C	26560	0.126562921651525	-0.138671	0.0130219716491912	113.401	0.991259	ABCA2	LxNixH	TRUE	reported	0	0
rs35240177	3.2608e-12	9	139876611	A	G	14991	0.0197374589779653	-0.288754	0.0414525389715618	48.5238	0.979808	ABCA2	LxNixH	TRUE	reported	0	0
rs4880192	3.4364e-199	9	139927062	A	G	23241	0.254427702881311	-0.314593	0.0104476862715054	906.69	0.998898	ABCA2	LxNixH	TRUE	reported	0	0
rs77740311	1.6365e-08	9	139883221	T	C	11875	0.0494767518876672	0.168729492745708	0.0298816088877745	31.8841	0.96959	ABCA2	LxNixH	TRUE	reported	0	0
rs77892574	4.571e-18	9	139942576	G	A	16067	0.0596627203815689	0.203573184203465	0.0234969856418044	75.0614	0.986853	ABCA2	LxNixH	TRUE	reported	0	0
rs7873815	2.2752e-26	9	139943429	A	G	17464	0.67818541634952	0.121305942517562	0.011416600082591	112.899	0.99122	ABCA2	LxNixH	TRUE	reported	0	0
rs868102	1.0112e-90	9	139850119	A	G	21926	0.555312	0.192320190083859	0.00952150853201271	407.979	0.997555	ABCA2	LxNixH	TRUE	reported	0	0
rs9411294	5.9502e-15	9	139931607	T	C	21291	0.0268493958149131	-0.233656	0.0299370694160549	60.9165	0.983849	ABCA2	LxNixH	TRUE	reported	0	0
rs9411295	2.5474e-27	9	139932100	A	G	11699	0.0160043401600434	-0.561247	0.0518358242255936	117.233	0.991542	ABCA2	LxNixH	TRUE	reported	0	0
rs11248921	1.4583e-12	16	2455954	A	C	30688	0.328667673365083	0.0607780192740933	0.0085861638281713	50.1066	0.980433	ABCA3	sCDWJF	TRUE	reported	0	0
rs17135889	5.9043e-39	16	2387260	A	G	19846	0.124891558224892	-0.197374	0.0151179884636617	170.449	0.994167	ABCA3	sCDWJF	TRUE	reported	0	0
rs323065	1.7922e-09	16	2367878	T	C	29978	0.16558506191026	0.0660550849933347	0.0109804486582334	36.1886	0.97311	ABCA3	sCDWJF	TRUE	reported	0	0
rs45579535	7.1113e-14	16	2372028	A	G	11453	0.0160708686108498	0.392386165380213	0.0524159985813803	56.0402	0.982469	ABCA3	sCDWJF	TRUE	reported	0	0
rs4787277	4.1376e-12	16	2368169	A	G	26845	0.102574599708879	-0.0985197	0.0142116932058209	48.0568	0.979615	ABCA3	sCDWJF	TRUE	reported	0	0
rs75999965	1.358e-08	16	2444962	C	A	29170	0.094841416759225	-0.0801953	0.0141226282026404	32.2454	0.969921	ABCA3	sCDWJF	TRUE	reported	0	0
rs112335319	1.1151e-09	19	1123169	G	A	18224	0.030793983386964	0.184524706659464	0.0302886817011037	37.1149	0.973764	ABCA7	LoMxgf	TRUE	reported	0	0
rs112504240	7.5437e-13	19	956551	T	C	19681	0.025263590305354	-0.229965	0.0320777558413129	51.3946	0.980914	ABCA7	LoMxgf	TRUE	reported	0	0
rs113337161	3.6215e-184	19	1055718	T	C	20500	0.074429311337042	-0.533767	0.0184431666870561	837.593	0.998808	ABCA7	LoMxgf	TRUE	reported	0	0
rs117358754	5.4876e-45	19	978433	T	G	14108	0.0203144027454888	-0.589785	0.0419063048235955	198.075	0.994977	ABCA7	LoMxgf	TRUE	reported	0	0
rs11879091	3.6639e-34	19	1082265	C	T	22466	0.464697529111048	-0.114891	0.00942771831346777	148.511	0.993312	ABCA7	LoMxgf	TRUE	reported	0	0
rs11883282	6.7693e-79	19	984682	G	C	19426	0.881256436663234	-0.292287	0.0155424494445051	353.654	0.99718	ABCA7	LoMxgf	TRUE	reported	0	0
rs144478618	3.1843e-14	19	982362	T	C	18709	0.816327267475448	-0.101182	0.0133302269766468	57.6142	0.982939	ABCA7	LoMxgf	TRUE	reported	0	0
rs148285135	5.0591e-37	19	1003823	T	C	12923	0.0152268093781855	-0.641726	0.0504815004248265	161.597	0.99385	ABCA7	LoMxgf	TRUE	reported	0	0
rs182341180	1.0554e-10	19	953482	T	C	14785	0.956620314389359	-0.184114	0.0285068712634985	41.7135	0.976588	ABCA7	LoMxgf	TRUE	reported	0	0
rs2240169	2.482e-65	19	1018830	T	C	22717	0.679967517921147	-0.170581	0.00999311428180018	291.381	0.99658	ABCA7	LoMxgf	TRUE	reported	0	0
rs3746165	3.2032e-27	19	1102211	G	A	23330	0.502815528723807	0.0998089143506416	0.00923592196904129	116.783	0.99151	ABCA7	LoMxgf	TRUE	reported	0	0
rs3764642	3.2703e-64	19	1040046	G	A	22616	0.502928752464095	-0.158107	0.00934508906338116	286.242	0.996519	ABCA7	LoMxgf	TRUE	reported	0	0
rs3787016	1.5368e-08	19	1090803	A	G	23239	0.256937642833823	0.0600161053780438	0.0106084253151702	32.0062	0.969703	ABCA7	LoMxgf	TRUE	reported	0	0
rs3795067	1.0013e-09	19	1039628	C	T	21434	0.166023049538406	0.0792305963899595	0.0129686379006055	37.3248	0.973907	ABCA7	LoMxgf	TRUE	reported	0	0
rs4807395	1.3118e-28	19	1002847	A	G	23264	0.545101342172472	-0.103029	0.00928540191306846	123.117	0.991943	ABCA7	LoMxgf	TRUE	reported	0	0
rs4807612	1.7185e-21	19	1156853	C	T	19575	0.299238820171265	-0.104835	0.011011257890499	90.6437	0.989088	ABCA7	LoMxgf	TRUE	reported	0	0
rs6510987	1.8252e-08	19	976719	A	G	18793	0.245442147573931	-0.0673956	0.0119756877010044	31.671	0.969392	ABCA7	LoMxgf	TRUE	reported	0	0
rs76721557	1.1679e-27	19	1098698	T	C	17780	0.029452744020435	-0.340704	0.0312609406949117	118.782	0.991651	ABCA7	LoMxgf	TRUE	reported	0	0
rs930232	1.5761e-43	19	1036018	A	G	19972	0.565515187611674	-0.138983	0.0100460127308742	191.396	0.994802	ABCA7	LoMxgf	TRUE	reported	0	0
rs10226830	1.0157e-33	7	87382936	A	G	31526	0.0679853535162886	0.191041908737208	0.0157842826945715	146.49	0.99322	ABCB1	Eh35FU	TRUE	reported	0	0
rs1202178	2.4063e-30	7	87207128	A	G	31523	0.47517743884023	0.0911107367458878	0.00795859022421955	131.059	0.992428	ABCB1	Eh35FU	TRUE	reported	0	0
rs13226726	9.0871e-16	7	87206615	T	C	30116	0.109899764386406	0.104612482971776	0.013013768936354	64.6191	0.984761	ABCB1	Eh35FU	TRUE	reported	0	0
rs28381920	3.7289e-23	7	87174390	A	G	30124	0.0548846107856032	-0.176996	0.0178588743058506	98.224	0.989922	ABCB1	Eh35FU	TRUE	reported	0	0
rs181464057	4.6186e-08	7	87114251	C	A	13739	0.0115997229916898	-0.307581	0.0562789027988344	29.8695	0.967606	ABCB4	FkEQsM	TRUE	reported	0	0
rs2178658	1.5539e-22	7	87122022	T	G	31684	0.245048667743996	0.0900761668836467	0.00922202885934443	95.4041	0.989627	ABCB4	FkEQsM	TRUE	reported	0	0
rs2235015	6.9612e-14	7	87199564	A	C	31681	0.178681500413441	-0.0775881	0.0103611019597038	56.0761	0.98248	ABCB4	FkEQsM	TRUE	reported	0	0
rs45493392	1.079e-106	7	87079880	G	A	31569	0.167339775043406	-0.232152	0.0105812023961602	481.364	0.997927	ABCB4	FkEQsM	TRUE	reported	0	0
rs6954473	2.8157e-10	7	86979519	A	G	31684	0.628415197865384	-0.0518274	0.00821561571979606	39.7959	0.975488	ABCB4	FkEQsM	TRUE	reported	0	0
rs73198343	1.1926e-18	7	87125565	T	C	28307	0.026708849862259	-0.22947	0.0260311771675161	77.7078	0.987295	ABCB4	FkEQsM	TRUE	reported	0	0
rs76331237	2.743e-18	7	87089058	G	A	20956	0.0146086518481204	-0.35443	0.0406382117614829	76.0663	0.987024	ABCB4	FkEQsM	TRUE	reported	0	0
rs11975690	1.5687e-28	7	150727984	G	A	23651	0.390553485896754	-0.104151	0.00940000249770612	122.764	0.99192	ABCB8	HgqpCy	TRUE	reported	0	0
rs11645782	8.0835e-18	16	16052002	G	A	25496	0.017824788208217	-0.28736	0.0334205468917836	73.9308	0.986654	ABCC1	21z5Kd	TRUE	reported	0	0
rs129081	1.4935e-55	16	16235939	C	G	31297	0.40967508199222	-0.12711	0.00809589130823393	246.509	0.99596	ABCC1	21z5Kd	TRUE	reported	0	0
rs12923345	6.5999e-09	16	16055082	C	T	31017	0.801036928532881	-0.0583076	0.0100516452310889	33.6493	0.971139	ABCC1	21z5Kd	TRUE	reported	0	0
rs12929610	6.1656e-16	16	16291627	G	A	21236	0.682012251717097	0.0841248419788746	0.0104035074545367	65.3866	0.984937	ABCC1	21z5Kd	TRUE	reported	0	0
rs13332486	5.5666e-15	16	16220690	G	A	31345	0.0520175104682147	0.140395944360871	0.0179681509625359	61.0523	0.983885	ABCC1	21z5Kd	TRUE	reported	0	0
rs215058	1.3943e-38	16	16076186	G	A	31566	0.146691329130648	-0.145736	0.0112192091900961	168.738	0.994109	ABCC1	21z5Kd	TRUE	reported	0	0
rs246241	2.9623e-22	16	16117683	T	G	31684	0.107144199331053	0.124423569032343	0.0128246600183822	94.1269	0.989488	ABCC1	21z5Kd	TRUE	reported	0	0
rs34360190	1.1202e-19	16	16155493	A	G	31563	0.811518423437028	-0.0922486	0.010163567895099	82.381	0.988007	ABCC1	21z5Kd	TRUE	reported	0	0
rs3851713	2.0307e-19	16	16184873	T	A	31681	0.180880252574607	0.0928895995023788	0.0103076666447373	81.2107	0.987836	ABCC1	21z5Kd	TRUE	reported	0	0
rs41278166	2.0924e-10	16	16180513	G	A	24023	0.0172313700654423	0.222584902707937	0.035028468888949	40.3784	0.975833	ABCC1	21z5Kd	TRUE	reported	0	0
rs504348	2.6653e-139	16	16043174	C	G	29783	0.834932005828072	-0.274405	0.0109216791750228	631.256	0.998418	ABCC1	21z5Kd	TRUE	reported	0	0
rs58260876	5.1132e-25	16	16251259	A	G	31355	0.939231354642314	0.172385851717211	0.0166865926856789	106.725	0.990717	ABCC1	21z5Kd	TRUE	reported	0	0
rs72775880	1.8401e-19	16	16131300	G	A	31240	0.0672081024269062	-0.143972	0.0159573660214434	81.4019	0.987864	ABCC1	21z5Kd	TRUE	reported	0	0
rs79629927	5.3246e-37	16	16122114	T	G	30163	0.0688775510204082	-0.203764	0.0160341506789695	161.496	0.993846	ABCC1	21z5Kd	TRUE	reported	0	0
rs9922834	2.1168e-17	16	16258173	A	G	31684	0.118512533353377	0.10419603979148	0.012276700457328	72.0343	0.986308	ABCC1	21z5Kd	TRUE	reported	0	0
rs1214749	3.5256e-25	6	43418733	A	G	31676	0.292545393030337	0.0903805109010003	0.00871843332442655	107.466	0.990781	ABCC10	finBwX	TRUE	reported	0	0
rs140706115	2.0728e-11	6	43410069	A	G	11992	0.0139259506337558	-0.368537	0.0549997222938097	44.8994	0.978213	ABCC10	finBwX	TRUE	reported	0	0
rs147200851	3.4629e-09	6	43385975	G	A	26901	0.0802254192247778	0.093708220491393	0.0158607055433792	34.9068	0.97215	ABCC10	finBwX	TRUE	reported	0	0
rs7692	8.1755e-19	6	43304007	A	C	31683	0.303837191822008	-0.0764126	0.00862698299254782	78.4535	0.987414	ABCC10	finBwX	TRUE	reported	0	0
rs10786578	8.456e-12	10	101690050	T	C	29369	0.644707850497797	-0.0588402	0.00861432891499046	46.6557	0.979016	ABCC2	C34gAP	TRUE	reported	0	0
rs143176769	2.2534e-09	10	101525037	T	C	27766	0.0365422396856582	-0.135118	0.0226013870317919	35.7401	0.972782	ABCC2	C34gAP	TRUE	reported	0	0
rs17112219	2.2204e-09	10	101514219	A	G	29447	0.0811437403400309	0.0902019844108339	0.0150816740642435	35.7712	0.972805	ABCC2	C34gAP	TRUE	reported	0	0
rs17222639	3.1646e-18	10	101569997	C	T	29447	0.0511876677784105	0.162565065385622	0.0186738344018864	75.7857	0.986977	ABCC2	C34gAP	TRUE	reported	0	0
rs2490760	4.0422e-08	10	101629621	C	A	31348	0.0847774379884472	-0.0786599	0.0143307191222589	30.128	0.967875	ABCC2	C34gAP	TRUE	reported	0	0
rs2756109	2.0382e-73	10	101558746	G	T	31470	0.564357924010673	0.144948133706576	0.00799722665665695	328.508	0.996965	ABCC2	C34gAP	TRUE	reported	0	0
rs2756115	3.0934e-27	10	101508622	C	T	31470	0.356871735127213	-0.0897728	0.0083047575152792	116.852	0.991515	ABCC2	C34gAP	TRUE	reported	0	0
rs61870432	6.2264e-11	10	101539259	A	G	27777	0.0295208587886193	-0.163755	0.0250467182186439	42.7454	0.97714	ABCC2	C34gAP	TRUE	reported	0	0
rs11079922	3.6109e-208	17	48752405	C	T	31565	0.165439788599472	0.324946384832977	0.0105537709107288	947.999	0.998946	ABCC3	tQ0rMA	TRUE	reported	0	0
rs113287138	2.2338e-14	17	48810942	G	T	10416	0.0164763152967609	0.414465518813594	0.0542749880589799	58.3146	0.983141	ABCC3	tQ0rMA	TRUE	reported	0	0
rs113400824	4.5285e-42	17	48782617	A	G	29138	0.027573453019158	-0.342734	0.0252179018025333	184.713	0.994615	ABCC3	tQ0rMA	TRUE	reported	0	0
rs11568581	2.6536e-116	17	48738491	A	G	29498	0.045264709495148	-0.450017	0.0196305657383294	525.524	0.998101	ABCC3	tQ0rMA	TRUE	reported	0	0
rs116972558	2.4024e-66	17	48690070	T	C	25136	0.0428941727730422	-0.37652	0.0218834256498992	296.036	0.996633	ABCC3	tQ0rMA	TRUE	reported	0	0
rs117355256	3.163e-74	17	48656433	T	G	27741	0.0551927997882291	-0.336846	0.0184810296303636	332.209	0.996999	ABCC3	tQ0rMA	TRUE	reported	0	0
rs117601101	2.5744e-35	17	48693857	T	G	24764	0.0170145766671746	0.429549603688933	0.0346374657244751	153.792	0.99354	ABCC3	tQ0rMA	TRUE	reported	0	0
rs12451964	2.4075e-135	17	48730667	G	A	30902	0.138208076818833	-0.285766	0.0115413867339143	613.063	0.998372	ABCC3	tQ0rMA	TRUE	reported	0	0
rs12601390	7.3727e-58	17	48702094	T	G	26418	0.0235908728857237	0.457397796971845	0.0285262092496613	257.099	0.996126	ABCC3	tQ0rMA	TRUE	reported	0	0
rs138720857	4.1692e-20	17	48717141	G	T	26055	0.0222116301239275	-0.272539	0.029677347781464	84.3348	0.988281	ABCC3	tQ0rMA	TRUE	reported	0	0
rs140837785	1.2694e-18	17	48803311	T	C	27814	0.0213289942389727	0.258134931045743	0.0293052087240441	77.5897	0.987276	ABCC3	tQ0rMA	TRUE	reported	0	0
rs141032183	1.1644e-22	17	48704511	A	G	18247	0.015411478894625	-0.415218	0.0423838683839296	95.9734	0.989688	ABCC3	tQ0rMA	TRUE	reported	0	0
rs149570333	6.6793e-23	17	48812324	A	G	20900	0.0144075829383886	0.403470908464547	0.040950704226757	97.0737	0.989804	ABCC3	tQ0rMA	TRUE	reported	0	0
rs192432846	1.0622e-12	17	48825696	C	T	13311	0.0182180151754188	0.325773614258387	0.0457399455594944	50.7272	0.980668	ABCC3	tQ0rMA	TRUE	reported	0	0
rs198551	1.138e-14	17	48655493	A	G	31679	0.452150052623666	-0.061586	0.00797478072360614	59.6386	0.983509	ABCC3	tQ0rMA	TRUE	reported	0	0
rs198556	1.2932e-16	17	48660014	T	G	28917	0.0492198641053603	0.158860484003005	0.0191992656784265	68.464	0.985604	ABCC3	tQ0rMA	TRUE	reported	0	0
rs1989983	2.1794e-106	17	48710531	A	G	27639	0.124822726466938	0.279509873016124	0.0127582308458077	479.969	0.997921	ABCC3	tQ0rMA	TRUE	reported	0	0
rs2189595	3.2717e-303	17	48708949	G	A	31017	0.3792691388482	0.396236493116067	0.0079631120624624	2475.96	0.999596	ABCC3	tQ0rMA	TRUE	reported	0	0
rs2240802	3.2717e-303	17	48755002	A	G	31684	0.703408621143222	0.348588230190114	0.00847389873738327	1692.23	0.999409	ABCC3	tQ0rMA	TRUE	reported	0	0
rs34958340	5.39e-18	17	48709115	T	C	12201	0.0130507998877351	-0.486128	0.0562335275644202	74.7326	0.986796	ABCC3	tQ0rMA	TRUE	reported	0	0
rs35224820	7.7989e-29	17	48868225	A	G	26336	0.0322186162457081	0.274302254169222	0.0246176579914042	124.155	0.99201	ABCC3	tQ0rMA	TRUE	reported	0	0
rs4148408	5.2917e-10	17	48716819	A	G	31296	0.0499599557606499	-0.113865	0.0183354336809259	38.5653	0.974725	ABCC3	tQ0rMA	TRUE	reported	0	0
rs4239168	1.5404e-12	17	48865532	A	C	31569	0.311278025213256	-0.0607264	0.00858844959737146	49.9948	0.98039	ABCC3	tQ0rMA	TRUE	reported	0	0
rs4416057	4.0436e-27	17	48850234	G	A	31231	0.305876280776877	-0.0934798	0.00866749224459949	116.318	0.991476	ABCC3	tQ0rMA	TRUE	reported	0	0
rs4793661	1.5765e-41	17	48620517	A	G	31569	0.152185400468031	0.149138105311625	0.0110475943962506	182.239	0.994543	ABCC3	tQ0rMA	TRUE	reported	0	0
rs4794168	1.0041e-57	17	48675785	G	A	27070	0.638531484428279	0.142592402881258	0.00890362238645143	256.483	0.996116	ABCC3	tQ0rMA	TRUE	reported	0	0
rs55768061	5.9257e-11	17	48691210	T	C	27225	0.0507674943566591	-0.12768	0.0195065488516161	42.8436	0.977192	ABCC3	tQ0rMA	TRUE	reported	0	0
rs61479331	7.301e-154	17	48740116	G	T	31354	0.219414741809049	0.252180428622426	0.00954361295119685	698.228	0.99857	ABCC3	tQ0rMA	TRUE	reported	0	0
rs62059698	1.0576e-12	17	48617493	G	A	31684	0.185294449246496	-0.0727653	0.0102161214239464	50.7314	0.980669	ABCC3	tQ0rMA	TRUE	reported	0	0
rs62059722	6.4063e-22	17	48694211	A	G	24094	0.0330984804669015	-0.244568	0.0254157233397469	92.5964	0.989316	ABCC3	tQ0rMA	TRUE	reported	0	0
rs72837520	2.363e-115	17	48710970	A	G	30077	0.0574554035677146	0.396560714040588	0.0173708430923947	521.168	0.998085	ABCC3	tQ0rMA	TRUE	reported	0	0
rs73344347	3.8418e-193	17	48718344	C	G	31226	0.085369584337119	0.418687231814236	0.0141229388149537	878.879	0.998863	ABCC3	tQ0rMA	TRUE	reported	0	0
rs739923	3.2717e-303	17	48735774	A	G	31684	0.263839302491638	-0.398229	0.00873176554871502	2079.99	0.999519	ABCC3	tQ0rMA	TRUE	reported	0	0
rs74710086	8.3164e-34	17	48816773	A	G	21218	0.0162918912222016	-0.463124	0.0382134191674639	146.88	0.993238	ABCC3	tQ0rMA	TRUE	reported	0	0
rs76521597	6.0322e-42	17	48753996	A	G	28824	0.0431386584698303	-0.277296	0.020434650882446	184.142	0.994599	ABCC3	tQ0rMA	TRUE	reported	0	0
rs77651559	7.8115e-15	17	48614385	A	G	12547	0.0158205148641109	0.392179779128486	0.050469041286948	60.3838	0.983709	ABCC3	tQ0rMA	TRUE	reported	0	0
rs78056364	8.9983e-22	17	48747883	A	G	20341	0.0163435084501507	0.374066503580432	0.0390144352340379	91.9278	0.989239	ABCC3	tQ0rMA	TRUE	reported	0	0
rs78448648	2.2577e-08	17	48615711	T	C	16542	0.0201447632336269	0.218586831701381	0.0390947974855811	31.2615	0.969003	ABCC3	tQ0rMA	TRUE	reported	0	0
rs9898731	3.169e-21	17	48692374	T	C	27386	0.448478329075344	0.0811174111544754	0.00857749932901294	89.4348	0.988942	ABCC3	tQ0rMA	TRUE	reported	0	0
rs113176374	1.9394e-09	13	95612718	T	C	25114	0.0228554319077798	0.179105908302424	0.0298360666837289	36.036	0.972999	ABCC4	RfPQBV	TRUE	reported	0	0
rs113341382	1.7937e-19	13	95971144	T	C	23111	0.0275226820092941	0.25614917198935	0.0283809218416192	81.4578	0.987873	ABCC4	RfPQBV	TRUE	reported	0	0
rs113356106	1.4029e-15	13	95914700	C	T	9731	0.0221219931271478	0.38790445053436	0.0485773171370343	63.765	0.98456	ABCC4	RfPQBV	TRUE	reported	0	0
rs117147431	2.865e-33	13	95884191	T	C	19296	0.0155403980029534	0.492754543422744	0.0410017177229586	144.43	0.993124	ABCC4	RfPQBV	TRUE	reported	0	0
rs117175212	5.4705e-12	13	96035607	G	A	29410	0.0443878993497314	0.137886618699169	0.0200038617001551	47.5134	0.979387	ABCC4	RfPQBV	TRUE	reported	0	0
rs117884788	4.0317e-34	13	95845184	C	A	24332	0.0175674975384775	-0.418962	0.034400924738433	148.323	0.993303	ABCC4	RfPQBV	TRUE	reported	0	0
rs118046467	1.1519e-13	13	95931602	C	T	26560	0.0196648824761461	-0.231697	0.0312167784837344	55.0891	0.982171	ABCC4	RfPQBV	TRUE	reported	0	0
rs1189470	8.6528e-43	13	95801732	C	A	25482	0.144256156689549	0.172237357426914	0.0125612507057362	188.013	0.994709	ABCC4	RfPQBV	TRUE	reported	0	0
rs12020414	1.5221e-21	13	95876958	C	T	28268	0.0381354108380321	-0.209006	0.0219239734329149	90.8819	0.989116	ABCC4	RfPQBV	TRUE	reported	0	0
rs12876311	3.5719e-27	13	95822343	A	G	20025	0.0270234113712375	0.331747843493204	0.0307267816548764	116.569	0.991494	ABCC4	RfPQBV	TRUE	reported	0	0
rs138124767	1.1606e-09	13	95990365	T	C	16598	0.0127129637637291	0.297814384997584	0.0489359467937797	37.037	0.97371	ABCC4	RfPQBV	TRUE	reported	0	0
rs138952535	2.7227e-15	13	95961526	A	G	12841	0.0151300540818954	-0.403003	0.0509943781117915	62.4558	0.984241	ABCC4	RfPQBV	TRUE	reported	0	0
rs142554904	3.9713e-12	13	95867088	T	C	13556	0.0163713179204319	0.331465917514379	0.0477740505483236	48.1386	0.979649	ABCC4	RfPQBV	TRUE	reported	0	0
rs143604864	9.0132e-16	13	95867592	C	T	29178	0.0282138051942757	-0.200763	0.0249724170231603	64.632	0.984764	ABCC4	RfPQBV	TRUE	reported	0	0
rs145970442	1.8659e-08	13	95929198	A	G	8126	0.0124908155767818	0.396444465407366	0.070491547903159	31.6294	0.969353	ABCC4	RfPQBV	TRUE	reported	0	0
rs147668069	1.5814e-29	13	95945848	A	G	30495	0.0432533438237608	-0.224133	0.0198635852808404	127.32	0.992207	ABCC4	RfPQBV	TRUE	reported	0	0
rs150486098	6.3934e-32	13	95924532	C	T	28625	0.0277448071216617	0.298494864689234	0.0253854543257417	138.262	0.992819	ABCC4	RfPQBV	TRUE	reported	0	0
rs16950829	9.034e-38	13	95894385	G	A	29103	0.030164533820841	-0.310427	0.0241652333269266	165.02	0.993977	ABCC4	RfPQBV	TRUE	reported	0	0
rs17268268	4.149e-100	13	95910017	A	G	26645	0.0510821133036283	0.41440502353204	0.0195111454905525	451.112	0.997788	ABCC4	RfPQBV	TRUE	reported	0	0
rs1729767	2.1058e-14	13	95819942	G	A	30931	0.738013698630137	-0.0698267	0.00913496126724648	58.4292	0.983173	ABCC4	RfPQBV	TRUE	reported	0	0
rs1729786	1.9596e-27	13	95823239	T	C	30435	0.640455321129383	-0.0914805	0.00843022102221471	117.755	0.991579	ABCC4	RfPQBV	TRUE	reported	0	0
rs184008609	1.6432e-43	13	95909469	T	C	22409	0.0224473350984229	-0.439182	0.031752309809575	191.31	0.9948	ABCC4	RfPQBV	TRUE	reported	0	0
rs185022288	9.1907e-17	13	95985540	A	G	6690	0.0139318885448916	-0.61013	0.0733805676325675	69.1326	0.985741	ABCC4	RfPQBV	TRUE	reported	0	0
rs2153673	4.3382e-73	13	95888823	A	C	29733	0.0349852483852962	-0.401376	0.0221963259656723	326.995	0.996951	ABCC4	RfPQBV	TRUE	reported	0	0
rs2389233	1.5769e-100	13	95929796	T	C	31136	0.295469133471777	-0.185598	0.00871988615624174	453.026	0.997797	ABCC4	RfPQBV	TRUE	reported	0	0
rs2478461	3.2244e-104	13	95829575	T	C	30647	0.128615940913987	-0.259581	0.0119738574490251	469.979	0.997877	ABCC4	RfPQBV	TRUE	reported	0	0
rs2484983	4.3925e-10	13	95978801	G	A	30801	0.837284894837476	-0.0680623	0.0109088196882803	38.9276	0.974955	ABCC4	RfPQBV	TRUE	reported	0	0
rs35409516	7.2639e-15	13	95913177	T	C	27667	0.0206344998232591	-0.232393	0.0298717100867373	60.5237	0.983746	ABCC4	RfPQBV	TRUE	reported	0	0
rs4148476	1.1882e-51	13	95853342	C	A	31260	0.184787102108309	0.155240766326922	0.0102668390359458	228.633	0.995645	ABCC4	RfPQBV	TRUE	reported	0	0
rs4148482	3.2717e-303	13	95845631	T	C	31258	0.307569436614425	-0.33797	0.00845306582635967	1598.56	0.999375	ABCC4	RfPQBV	TRUE	reported	0	0
rs61965907	1.7709e-19	13	95838625	A	G	29103	0.0237867708160213	-0.245182	0.027162450695787	81.4777	0.987876	ABCC4	RfPQBV	TRUE	reported	0	0
rs61967175	9.7099e-11	13	95701920	A	T	25314	0.144170739969995	0.0818122773734657	0.0126419342306213	41.8803	0.976679	ABCC4	RfPQBV	TRUE	reported	0	0
rs71433015	8.9045e-44	13	95987555	A	G	30478	0.179676307739962	-0.145927	0.0105168657628215	192.53	0.994833	ABCC4	RfPQBV	TRUE	reported	0	0
rs72645867	8.6226e-76	13	95966980	A	G	28249	0.0769132977370964	0.289153473045075	0.0156952436109795	339.407	0.997062	ABCC4	RfPQBV	TRUE	reported	0	0
rs72645894	1.2581e-53	13	95973482	C	T	31136	0.370115159524259	0.127470207460561	0.00826805175132718	237.69	0.99581	ABCC4	RfPQBV	TRUE	reported	0	0
rs7321486	3.1773e-16	13	95664889	C	T	31260	0.620335224923898	-0.0672264	0.00823217101731771	66.6885	0.985226	ABCC4	RfPQBV	TRUE	reported	0	0
rs7339227	1.2306e-46	13	95713908	G	A	26891	0.119154676258993	0.190138952059238	0.0132593411477851	205.636	0.995161	ABCC4	RfPQBV	TRUE	reported	0	0
rs7342420	3.2994e-53	13	96008394	A	C	31139	0.4471647538508	0.123283353761982	0.00802903044422766	235.767	0.995776	ABCC4	RfPQBV	TRUE	reported	0	0
rs74914040	7.1014e-12	13	95787986	A	G	25346	0.0189542483660131	0.223090913186322	0.0325409386621821	47.0006	0.979167	ABCC4	RfPQBV	TRUE	reported	0	0
rs871051	5.8309e-16	13	95950210	T	G	30872	0.040063308035544	0.165902107788592	0.0204997105844125	65.495	0.984961	ABCC4	RfPQBV	TRUE	reported	0	0
rs9516547	2.0458e-35	13	95894937	C	T	31139	0.921473874962247	-0.184552	0.0148597360356839	154.246	0.993559	ABCC4	RfPQBV	TRUE	reported	0	0
rs9516559	1.0436e-09	13	95965127	A	G	30815	0.140479284513071	-0.0707005	0.0115853010082622	37.2417	0.973851	ABCC4	RfPQBV	TRUE	reported	0	0
rs9524815	9.9133e-10	13	95825951	T	C	10070	0.0162859980139027	-0.339554	0.0555680250182361	37.3394	0.973917	ABCC4	RfPQBV	TRUE	reported	0	0
rs9524868	3.0296e-162	13	95909661	C	T	31260	0.324251193205306	-0.229224	0.00844497971051657	736.753	0.998645	ABCC4	RfPQBV	TRUE	reported	0	0
rs9524884	1.0514e-12	13	95935298	A	G	29568	0.0629489906489545	-0.120509	0.0169170907664435	50.7443	0.980674	ABCC4	RfPQBV	TRUE	reported	0	0
rs9584295	3.6618e-10	13	95975126	C	T	30807	0.0316753326196666	0.144090227468694	0.0229885970530311	39.2866	0.975178	ABCC4	RfPQBV	TRUE	reported	0	0
rs9634642	3.2717e-303	13	95888671	T	C	31260	0.455522567552332	-0.325903	0.00781614362327035	1738.57	0.999425	ABCC4	RfPQBV	TRUE	reported	0	0
rs112549599	6.216e-42	3	183616615	G	A	24697	0.0167668943023137	0.473708928917077	0.0349136887468365	184.091	0.994597	ABCC5	TInKAQ	TRUE	reported	0	0
rs113144687	2.2771e-22	3	183804588	A	G	30166	0.0320234346977004	0.224612709958898	0.0230876386319753	94.6476	0.989545	ABCC5	TInKAQ	TRUE	reported	0	0
rs115506977	4.8753e-08	3	183639786	A	G	26054	0.0171838505171839	-0.1838	0.0336901922731253	29.7636	0.967494	ABCC5	TInKAQ	TRUE	reported	0	0
rs116432568	1.5037e-32	3	183642044	A	G	25786	0.0180580367920429	0.391789937892356	0.0329783958091914	141.139	0.992965	ABCC5	TInKAQ	TRUE	reported	0	0
rs12634774	3.1554e-15	3	183821694	T	C	31684	0.38103649141268	0.0644330530119127	0.00817190926882604	62.1685	0.984169	ABCC5	TInKAQ	TRUE	reported	0	0
rs138942619	3.4172e-132	3	183624958	T	C	28616	0.0409710717471645	-0.510607	0.0208703998519168	598.566	0.998332	ABCC5	TInKAQ	TRUE	reported	0	0
rs139158675	9.1203e-55	3	183752259	T	G	28751	0.018605338739652	0.478976814913205	0.030732009990838	242.911	0.9959	ABCC5	TInKAQ	TRUE	reported	0	0
rs139399349	2.5053e-86	3	183753646	C	A	24091	0.0264777029869584	0.55434471133314	0.028149899522315	387.798	0.997428	ABCC5	TInKAQ	TRUE	reported	0	0
rs140356262	1.3732e-47	3	183653008	A	G	23814	0.0199316932600459	0.473015510005541	0.0326408936276811	210.004	0.995261	ABCC5	TInKAQ	TRUE	reported	0	0
rs140889350	6.7688e-10	3	183663387	G	T	6947	0.015491452991453	-0.422785	0.0685083225978709	38.0849	0.974415	ABCC5	TInKAQ	TRUE	reported	0	0
rs141466167	1.1604e-108	3	183771636	A	G	25906	0.0647112476597379	0.391771901269282	0.0176908929741292	490.419	0.997965	ABCC5	TInKAQ	TRUE	reported	0	0
rs143126421	3.2717e-303	3	183653159	A	G	31228	0.129086529270065	-0.544596	0.0115291905765184	2231.27	0.999552	ABCC5	TInKAQ	TRUE	reported	0	0
rs148112861	8.1206e-29	3	183603190	T	A	26654	0.0160341072338848	0.383199748546897	0.0344019381219777	124.075	0.992005	ABCC5	TInKAQ	TRUE	reported	0	0
rs150751953	2.9828e-191	3	183633853	T	C	27310	0.0478749718911626	-0.581989	0.0197293108576193	870.173	0.998852	ABCC5	TInKAQ	TRUE	reported	0	0
rs184302138	1.1035e-29	3	183686925	G	A	13505	0.0152165864494632	-0.559786	0.0494720339279919	128.034	0.99225	ABCC5	TInKAQ	TRUE	reported	0	0
rs185272650	1.2693e-10	3	183712552	T	C	5891	0.0122549019607843	-0.536602	0.0834438078326842	41.3539	0.976389	ABCC5	TInKAQ	TRUE	reported	0	0
rs2176825	1.5684e-206	3	183634592	G	A	31346	0.805165391496327	-0.304698	0.00993571657223489	940.459	0.998938	ABCC5	TInKAQ	TRUE	reported	0	0
rs34874825	9.3535e-113	3	183628271	T	C	31234	0.0591383462670591	0.379679015239272	0.016825268777775	509.224	0.99804	ABCC5	TInKAQ	TRUE	reported	0	0
rs4078932	3.2717e-303	3	183540215	G	A	31560	0.283462337171984	0.392468381722008	0.00855103103723121	2106.55	0.999526	ABCC5	TInKAQ	TRUE	reported	0	0
rs55727543	1.0612e-34	3	183795134	T	C	14530	0.0151771549444738	-0.58652	0.0477346061476908	150.973	0.99342	ABCC5	TInKAQ	TRUE	reported	0	0
rs56843723	1.1099e-67	3	183735644	A	G	28588	0.0290902904776081	0.430304796340033	0.0247540611820628	302.176	0.996702	ABCC5	TInKAQ	TRUE	reported	0	0
rs60791004	7.0543e-218	3	183761215	A	G	31355	0.304642313546423	-0.269132	0.00854209281163582	992.666	0.998994	ABCC5	TInKAQ	TRUE	reported	0	0
rs62285804	2.8621e-67	3	183648085	T	C	27963	0.0240082139112199	0.476144911594038	0.0274770850603641	300.287	0.996681	ABCC5	TInKAQ	TRUE	reported	0	0
rs72625006	3.8489e-20	3	183637236	T	C	5630	0.0223801065719361	-0.581293	0.063238272057985	84.4947	0.988303	ABCC5	TInKAQ	TRUE	reported	0	0
rs73177531	1.2886e-23	3	183573166	A	C	26617	0.0431250580261814	-0.213313	0.0212959010028727	100.332	0.990131	ABCC5	TInKAQ	TRUE	reported	0	0
rs73179687	2.5679e-08	3	183692766	A	G	27516	0.0156187335680228	-0.191329	0.0343592127628155	31.0082	0.968758	ABCC5	TInKAQ	TRUE	reported	0	0
rs73183461	2.1547e-34	3	183810178	T	G	24116	0.016359434903629	-0.43763	0.0357838782062637	149.568	0.993358	ABCC5	TInKAQ	TRUE	reported	0	0
rs74418716	2.6367e-15	3	183808688	G	A	14063	0.0134750764417265	0.408018943842418	0.0516015914611448	62.5222	0.984257	ABCC5	TInKAQ	TRUE	reported	0	0
rs74494968	2.4108e-18	3	183720335	A	C	23764	0.0137514045695329	-0.343542	0.0393244120860571	76.3194	0.987067	ABCC5	TInKAQ	TRUE	reported	0	0
rs75549985	2.6946e-64	3	183716532	T	C	24180	0.016252289976446	-0.605283	0.0357518724096412	286.628	0.996523	ABCC5	TInKAQ	TRUE	reported	0	0
rs76132924	3.2717e-303	3	183763770	T	G	29943	0.380448769502976	-0.313888	0.00821907911541932	1458.49	0.999315	ABCC5	TInKAQ	TRUE	reported	0	0
rs76238557	2.1815e-60	3	183609655	A	G	17328	0.61397208846813	-0.17948	0.0109492857183637	268.694	0.996292	ABCC5	TInKAQ	TRUE	reported	0	0
rs7627615	1.5186e-221	3	183818416	G	A	31684	0.41553609680935	0.252134984372495	0.00793543586509725	1009.54	0.99901	ABCC5	TInKAQ	TRUE	reported	0	0
rs7628946	2.5833e-117	3	183800925	A	G	31684	0.426566199406216	0.183417713600666	0.00796574770912048	530.187	0.998117	ABCC5	TInKAQ	TRUE	reported	0	0
rs76432604	8.3989e-10	3	183747241	C	T	7429	0.014018691588785	0.427173061243691	0.0696039010043165	37.6652	0.974137	ABCC5	TInKAQ	TRUE	reported	0	0
rs76471139	1.5852e-84	3	183832984	C	T	29822	0.0862326746676365	-0.282379	0.0144949553392349	379.517	0.997372	ABCC5	TInKAQ	TRUE	reported	0	0
rs76701548	2.2674e-74	3	183758685	G	A	21660	0.0183599638227314	-0.647998	0.0355166457621474	332.876	0.997005	ABCC5	TInKAQ	TRUE	reported	0	0
rs77720224	4.2698e-11	3	183555443	T	C	21324	0.020278170964367	0.226317319865799	0.0343196226898276	43.4861	0.977521	ABCC5	TInKAQ	TRUE	reported	0	0
rs77792557	5.4031e-26	3	183686202	G	A	16878	0.0248241972379903	0.367648976613176	0.0348674130434908	111.18	0.991086	ABCC5	TInKAQ	TRUE	reported	0	0
rs78378377	1.5099e-27	3	183813503	G	T	28156	0.023330878211516	0.302966936769571	0.02785800400625	118.274	0.991616	ABCC5	TInKAQ	TRUE	reported	0	0
rs872014	3.7239e-212	3	183626962	A	G	31347	0.13651415956151	0.356160025957751	0.0114571747578588	966.352	0.998966	ABCC5	TInKAQ	TRUE	reported	0	0
rs111750393	2.4466e-20	16	16300741	G	C	23789	0.0297905311531474	0.248748926123409	0.0269182575423832	85.3942	0.988425	ABCC6	hTyLf4	TRUE	reported	0	0
rs129081	6.4696e-32	16	16235939	C	G	30869	0.40967508199222	0.0960070466415553	0.008165600394774	138.239	0.992818	ABCC6	hTyLf4	TRUE	reported	0	0
rs150529	1.9383e-11	16	16227531	A	G	20476	0.0178884488020258	-0.2499	0.0372407723556801	45.0295	0.978275	ABCC6	hTyLf4	TRUE	reported	0	0
rs2007413	3.4266e-104	16	16308675	T	C	26997	0.139880952380952	-0.266628	0.01230047664899	469.858	0.997876	ABCC6	hTyLf4	TRUE	reported	0	0
rs2283513	1.574e-09	16	16211729	A	G	30589	0.567197119293762	0.0492301699883285	0.00815514602155622	36.4417	0.973292	ABCC6	hTyLf4	TRUE	reported	0	0
rs2644990	9.2466e-09	16	16226194	C	T	20692	0.418777042504454	-0.057185	0.00995577331655137	32.9924	0.970582	ABCC6	hTyLf4	TRUE	reported	0	0
rs8062992	2.021e-13	16	16291099	G	A	20810	0.366237703396647	0.0746598526006153	0.0101611209919722	53.9872	0.981814	ABCC6	hTyLf4	TRUE	reported	0	0
rs12482369	1.2929e-08	21	43639801	A	G	28588	0.0638370263258623	-0.0972307	0.0170976158768635	32.3397	0.970006	ABCG1	tMAUP9	TRUE	reported	0	0
rs144043692	3.8493e-17	21	43618909	A	G	29050	0.0240458811261731	0.227683219027982	0.0270487934693177	70.8543	0.986083	ABCG1	tMAUP9	TRUE	reported	0	0
rs220178	2.1659e-08	21	43557736	A	G	31684	0.37705287684618	-0.0458632	0.00819263494309693	31.3387	0.969077	ABCG1	tMAUP9	TRUE	reported	0	0
rs225386	4.8157e-13	21	43682938	A	G	31682	0.509809448641335	0.057411989802822	0.00794025168422958	52.2801	0.981231	ABCG1	tMAUP9	TRUE	reported	0	0
rs225411	5.2482e-23	21	43643047	C	A	31355	0.374162861491629	-0.081379	0.00823940894067629	97.5512	0.989853	ABCG1	tMAUP9	TRUE	reported	0	0
rs2839471	2.4077e-09	21	43554456	T	C	31684	0.585027622233079	-0.0480857	0.00805792637403643	35.6111	0.972686	ABCG1	tMAUP9	TRUE	reported	0	0
rs55934878	7.8058e-09	21	43721844	A	G	31567	0.105862147063264	-0.0746329	0.0129290513515888	33.3218	0.970864	ABCG1	tMAUP9	TRUE	reported	0	0
rs72542415	1.5708e-25	21	43639168	A	C	31099	0.0448432216415616	-0.201978	0.0193404183772902	109.063	0.990914	ABCG1	tMAUP9	TRUE	reported	0	0
rs915845	1.146e-26	21	43635438	G	T	31569	0.142503963161471	0.121472411338456	0.0113642446756906	114.255	0.991324	ABCG1	tMAUP9	TRUE	reported	0	0
rs111620587	2.8221e-23	4	89072808	A	G	31232	0.138050999732385	-0.115098	0.0115808077221188	98.7778	0.989978	ABCG2	xdJgTl	TRUE	reported	0	0
rs114075855	1.3517e-08	4	89033341	C	T	27455	0.0233243967828418	-0.160485	0.0282578386290957	32.2544	0.969929	ABCG2	xdJgTl	TRUE	reported	0	0
rs114086764	1.2497e-13	4	89118728	A	G	31239	0.0599487845895123	0.124792722944365	0.01683794194678	54.9288	0.98212	ABCG2	xdJgTl	TRUE	reported	0	0
rs11932727	1.5854e-169	4	89165737	T	C	31684	0.370213085798038	-0.225601	0.00812880196811248	770.246	0.998703	ABCG2	xdJgTl	TRUE	reported	0	0
rs11947810	9.9002e-37	4	89173505	C	T	30902	0.09619777751965	0.172255307986562	0.0136065868848837	160.268	0.993799	ABCG2	xdJgTl	TRUE	reported	0	0
rs12641788	9.8591e-16	4	89222164	C	T	31684	0.908019842910293	0.110247502242057	0.0137318464292725	64.4584	0.984723	ABCG2	xdJgTl	TRUE	reported	0	0
rs1351441	7.2741e-28	4	89167407	C	T	31684	0.102634446991619	0.142958976826019	0.0130651596441253	119.727	0.991717	ABCG2	xdJgTl	TRUE	reported	0	0
rs142929199	4.3312e-10	4	89113861	G	A	24927	0.0343542212371549	-0.153356	0.0245703827439928	38.9563	0.974973	ABCG2	xdJgTl	TRUE	reported	0	0
rs143891741	1.0966e-10	4	89152105	A	C	21456	0.0174897747390269	-0.237402	0.03678993009299	41.6399	0.976548	ABCG2	xdJgTl	TRUE	reported	0	0
rs151297142	6.199e-12	4	89105962	T	G	28187	0.0220015576323988	-0.197225	0.0286880467180269	47.2629	0.97928	ABCG2	xdJgTl	TRUE	reported	0	0
rs187975720	2.2267e-08	4	89150287	T	C	10607	0.01852856109906	-0.284348	0.0508381261508274	31.2839	0.969025	ABCG2	xdJgTl	TRUE	reported	0	0
rs2725248	9.8227e-63	4	89068007	C	A	31568	0.274034650662439	-0.148507	0.00888355724653108	279.461	0.996434	ABCG2	xdJgTl	TRUE	reported	0	0
rs2728125	4.285e-09	4	89001893	G	A	31684	0.0952685181705438	0.079424443404404	0.0135236579949607	34.4921	0.971825	ABCG2	xdJgTl	TRUE	reported	0	0
rs28789746	1.0345e-21	4	89230502	C	T	31566	0.423823185232721	-0.0769905	0.00804221045705365	91.6481	0.989206	ABCG2	xdJgTl	TRUE	reported	0	0
rs36111742	5.0688e-266	4	89152718	G	A	31684	0.129505054680747	0.404589202154417	0.011611078807477	1214.18	0.999177	ABCG2	xdJgTl	TRUE	reported	0	0
rs56069342	5.505e-15	4	89038140	A	G	31560	0.160430432320181	0.0846736745849973	0.0108349018650267	61.0727	0.98389	ABCG2	xdJgTl	TRUE	reported	0	0
rs6532064	2.23e-10	4	89236855	T	C	27310	0.11212053069485	0.0859796797569867	0.0135514176804241	40.2552	0.975761	ABCG2	xdJgTl	TRUE	reported	0	0
rs72659633	4.1241e-25	4	88979694	T	C	27910	0.0354280709437267	0.236556682602785	0.0228524061829479	107.154	0.990754	ABCG2	xdJgTl	TRUE	reported	0	0
rs75188535	2.1609e-08	4	89140175	A	G	19963	0.0147770016120365	-0.232029	0.0414448908293733	31.3432	0.969082	ABCG2	xdJgTl	TRUE	reported	0	0
rs7696304	2.1826e-09	4	88959998	G	A	31231	0.383793393485242	-0.0492024	0.0082230199923097	35.8023	0.972828	ABCG2	xdJgTl	TRUE	reported	0	0
rs78135941	8.5382e-11	4	88995570	A	G	29716	0.0283876466052514	-0.160202	0.0246814671051801	42.1305	0.976815	ABCG2	xdJgTl	TRUE	reported	0	0
rs12625157	6.0321e-101	20	25345549	A	G	31355	0.735864724088473	0.191811222055652	0.00899272476069182	454.952	0.997807	ABHD12	3DF5fo	TRUE	reported	0	0
rs139806409	4.1967e-22	20	25342091	A	G	25850	0.0199866596788794	0.303211319728014	0.0313678780637901	93.4373556899999	0.989411	ABHD12	3DF5fo	TRUE	reported	0	0
rs143051913	1.9362e-12	20	25417130	A	G	14643	0.0235125741157228	0.271004371739004	0.0384993140895278	49.5503	0.980218	ABHD12	3DF5fo	TRUE	reported	0	0
rs55732243	7.667e-16	20	25194738	T	C	31021	0.194438073394495	-0.0816695	0.010133577502719	64.9523	0.984838	ABHD12	3DF5fo	TRUE	reported	0	0
rs6050424	1.4919e-10	20	25177987	A	G	31130	0.221572956717043	-0.0617783	0.00964366320920168	41.0381	0.976212	ABHD12	3DF5fo	TRUE	reported	0	0
rs6083780	7.0827e-24	20	25194768	A	G	31043	0.123348101749293	-0.122768	0.0121846868788275	101.518	0.990246	ABHD12	3DF5fo	TRUE	reported	0	0
rs6115172	1.3952e-14	20	25389756	A	G	31026	0.0278807567360978	0.187504488949238	0.0243610400225075	59.2423	0.9834	ABHD12	3DF5fo	TRUE	reported	0	0
rs150043706	4.8104e-09	6	31578465	A	G	8339	0.0188898316438173	0.332273030484079	0.0567629073037701	34.2658	0.971644	ABHD16A	PcBRWh	TRUE	reported	0	0
rs7634500	4.3205e-26	3	100539676	C	G	29311	0.374981123527635	-0.0899644	0.00851516436455573	111.623	0.991121	ABI3BP	RdKdIc	TRUE	reported	0	0
1.0143e-10	rs35993820	9	133763500	A	G	26185	0.0212458550450024	0.195752355319553	0.0302787865923515	41.7962	0.976633	ABL1	czwxaR	TRUE	reported	0	0
rs11582386	3.8718e-08	1	179231878	C	T	31352	0.131440866709448	0.0649352244736166	0.0118134925452756	30.2137	0.967963	ABL2	CPl5Gh	TRUE	reported	0	0
rs34535070	9.3944e-17	1	179158781	G	A	31465	0.910051120132311	-0.115686	0.0139175906403769	69.0927	0.985733	ABL2	CPl5Gh	TRUE	reported	0	0
rs4652355	1.1389e-23	1	179053051	G	C	31349	0.406183932346723	-0.0814199	0.00811877086525008	100.573	0.990155	ABL2	CPl5Gh	TRUE	reported	0	0
rs72709461	6.1021e-48	1	179103834	C	T	31013	0.112763842153564	0.184037084555142	0.0126512053725952	211.615	0.995297	ABL2	CPl5Gh	TRUE	reported	0	0
rs10235258	5.4933e-265	7	150467378	T	G	26608	0.258831930246542	-0.336624	0.00967964477057954	1209.4	0.999174	ABP1	evWR4v	TRUE	reported	0	0
rs10237852	8.9745e-154	7	150450479	G	A	25827	0.430537809269369	0.231627149682329	0.00876840826928764	697.81	0.998569	ABP1	evWR4v	TRUE	reported	0	0
rs10266177	3.2717e-303	7	150455295	A	G	25671	0.467356160648202	0.358956404536076	0.00855705326366258	1759.69	0.999432	ABP1	evWR4v	TRUE	reported	0	0
rs111292377	1.0694e-10	7	150563304	C	T	26491	0.119191423502322	0.0865077741463917	0.0133977255565971	41.6916	0.976576	ABP1	evWR4v	TRUE	reported	0	0
rs112425461	1.5477e-30	7	150438513	A	G	24001	0.0282904878963377	-0.315329	0.0274531084330305	131.93	0.992477	ABP1	evWR4v	TRUE	reported	0	0
rs11546671	1.2578e-22	7	150493495	A	G	20169	0.0258813029897367	0.306227414520341	0.0312834478710712	95.8206	0.989672	ABP1	evWR4v	TRUE	reported	0	0
rs116972354	5.6096e-09	7	150541199	A	C	20037	0.0425213355292708	-0.144163	0.0247361934168111	33.9656	0.9714	ABP1	evWR4v	TRUE	reported	0	0
rs117096255	5.8357e-09	7	150485621	T	C	3573	0.015813042261405	-0.549395	0.0943783223790714	33.8864	0.971336	ABP1	evWR4v	TRUE	reported	0	0
rs117377856	4.4699e-11	7	150492588	C	T	5541	0.0149792456235337	-0.513164	0.0778985221205826	43.3965	0.977476	ABP1	evWR4v	TRUE	reported	0	0
rs11761679	1.8967e-29	7	150596929	T	C	26491	0.170095504133479	0.129979913862574	0.0115355183676116	126.963	0.992185	ABP1	evWR4v	TRUE	reported	0	0
rs11769511	2.3131e-22	7	150497147	A	G	25742	0.190466941185611	0.108974143836625	0.0112031483007911	94.6165	0.989542	ABP1	evWR4v	TRUE	reported	0	0
rs11773687	6.612e-12	7	150494533	A	G	22904	0.182653684945861	0.0829398156443901	0.01207996266249	47.1406	0.979228	ABP1	evWR4v	TRUE	reported	0	0
rs117753459	1.5316e-09	7	150625217	T	C	11492	0.0188391924817264	-0.292617	0.0484392604970734	36.4925	0.973328	ABP1	evWR4v	TRUE	reported	0	0
rs118056209	6.1709e-186	7	150468814	T	G	26280	0.0551750380517504	0.546846586866835	0.0188038686615191	845.739	0.998819	ABP1	evWR4v	TRUE	reported	0	0
rs12535470	2.0683e-12	7	150529416	G	A	23927	0.0402892130229448	-0.163254	0.0232235326477046	49.4167	0.980165	ABP1	evWR4v	TRUE	reported	0	0
rs13226058	1.7626e-15	7	150536031	A	G	19650	0.0250636132315522	-0.256357	0.0322177497804629	63.3138	0.984451	ABP1	evWR4v	TRUE	reported	0	0
rs149976098	1.7185e-10	7	150457072	A	C	20649	0.015569761247518	-0.253517	0.0397076142147312	40.7631	0.976055	ABP1	evWR4v	TRUE	reported	0	0
rs150036378	9.0116e-10	7	150442707	A	G	3463	0.0389835402829916	-0.378253	0.0617464873584039	37.5267	0.974044	ABP1	evWR4v	TRUE	reported	0	0
rs17176676	3.2834e-25	7	150468441	C	T	20772	0.0268871557866359	-0.313818	0.0302530989763327	107.601	0.990792	ABP1	evWR4v	TRUE	reported	0	0
rs17256042	1.5727e-26	7	150490238	A	G	21610	0.0478482184173993	-0.239591	0.022476716923457	113.625	0.991276	ABP1	evWR4v	TRUE	reported	0	0
rs2192051	4.2929e-26	7	150530781	C	A	26409	0.297834071717975	0.100320191830108	0.00949480321699329	111.636	0.991122	ABP1	evWR4v	TRUE	reported	0	0
rs2301257	1.7854e-40	7	150555547	T	C	26609	0.809143522868202	-0.146433	0.0109941481716196	177.401	0.994395	ABP1	evWR4v	TRUE	reported	0	0
rs34065079	8.409e-12	7	150454157	G	A	22195	0.0472854246451904	-0.1526	0.0223386179301222	46.6653	0.97902	ABP1	evWR4v	TRUE	reported	0	0
rs36210421	6.0414e-45	7	150644428	A	C	21216	0.0337952488687783	0.376171223649515	0.0267408261464187	197.889	0.994972	ABP1	evWR4v	TRUE	reported	0	0
rs3757409	7.0757e-115	7	150488082	G	A	26494	0.14792028383785	-0.276069	0.0121183871503103	518.974	0.998077	ABP1	evWR4v	TRUE	reported	0	0
rs4725365	7.9597e-131	7	150493912	T	C	22235	0.297144142118282	0.249234494563575	0.0102409703153049	592.29	0.998314	ABP1	evWR4v	TRUE	reported	0	0
rs55644620	2.5997e-229	7	150471888	G	A	26115	0.070151254068543	0.543138329619809	0.0167994089110015	1045.28	0.999044	ABP1	evWR4v	TRUE	reported	0	0
rs57293996	4.1249e-50	7	150495187	G	A	23513	0.193105941394122	-0.173075	0.0116275530730337	221.56	0.995507	ABP1	evWR4v	TRUE	reported	0	0
rs62490436	1.24e-34	7	150512011	A	G	21860	0.0190988106129918	0.427428506211757	0.0348219106138445	150.668	0.993407	ABP1	evWR4v	TRUE	reported	0	0
rs73163564	1.2048e-09	7	150431388	G	A	16915	0.0159917233224948	-0.263206	0.0432940315451352	36.9603	0.973657	ABP1	evWR4v	TRUE	reported	0	0
rs73163574	1.5811e-27	7	150452633	C	T	25002	0.158387329013679	0.132843012097942	0.0122196068637552	118.185	0.99161	ABP1	evWR4v	TRUE	reported	0	0
rs73163595	5.9127e-14	7	150496248	T	C	11294	0.0166902780237294	0.389088285880162	0.0518086691096206	56.4016	0.982579	ABP1	evWR4v	TRUE	reported	0	0
rs73165533	5.4948e-19	7	150533598	T	C	24068	0.034755692205418	0.221157837108121	0.024843891428585	79.2438	0.987538	ABP1	evWR4v	TRUE	reported	0	0
rs78430825	4.5244e-11	7	150437716	A	C	20138	0.0526368060383355	-0.146796	0.0222898236121858	43.3728	0.977464	ABP1	evWR4v	TRUE	reported	0	0
rs917805	3.4695e-10	7	150434237	A	C	21477	0.0247241234809331	-0.194838	0.0310438873228461	39.3907	0.975242	ABP1	evWR4v	TRUE	reported	0	0
rs9657892	1.771e-08	7	150434689	T	C	18218	0.0160281040728949	-0.234777	0.0416796786179141	31.7296	0.969447	ABP1	evWR4v	TRUE	reported	0	0
rs11871270	3.5222e-09	17	35738786	C	T	26388	0.64428392251591	0.0536594921584836	0.00908666658061125	34.8726	0.972124	ACACA	sDjxO6	TRUE	reported	0	0
rs2285729	2.3732e-11	17	35833750	G	A	26689	0.954714128642111	0.138960830337598	0.0207987832032566	44.6384	0.978089	ACACA	sDjxO6	TRUE	reported	0	0
rs2411160	1.1204e-20	17	35594845	G	T	31351	0.716534541336353	0.0825080368689865	0.00884890089863757	86.9388	0.988628	ACACA	sDjxO6	TRUE	reported	0	0
rs56116846	1.8789e-59	17	35744215	T	C	31352	0.41559397531237	-0.13121	0.00806931790204139	264.401	0.996232	ACACA	sDjxO6	TRUE	reported	0	0
rs712039	6.8851e-18	17	35850553	T	C	31086	0.726177311725453	0.0774059777432413	0.00898314661396821	74.2492	0.986711	ACACA	sDjxO6	TRUE	reported	0	0
rs75211199	2.774e-39	17	35608558	A	G	26842	0.881261089122424	-0.174398	0.0132997091413768	171.948	0.994218	ACACA	sDjxO6	TRUE	reported	0	0
rs76225913	4.9135e-19	17	35848134	A	G	28898	0.0202604318342555	-0.262814	0.0294832378688471	79.4594	0.987571	ACACA	sDjxO6	TRUE	reported	0	0
rs10849926	4.7538e-224	12	109638760	T	G	31684	0.081570145439513	0.456473397376251	0.0142852841224209	1021.06	0.999022	ACACB	LlUmhU	TRUE	reported	0	0
rs11066507	1.2916e-12	12	109471911	T	C	31684	0.263989627569619	0.0638942415659031	0.00900502319332287	50.3447	0.980524	ACACB	LlUmhU	TRUE	reported	0	0
rs111477421	3.8768e-149	12	109638525	G	A	30077	0.0366570674346052	-0.558081	0.0214569765089592	676.484	0.998524	ACACB	LlUmhU	TRUE	reported	0	0
rs11609590	2.8499e-48	12	109557654	T	C	29384	0.0928462709284627	0.20676000489449	0.0141624201938798	213.137	0.99533	ACACB	LlUmhU	TRUE	reported	0	0
rs117645666	1.3163e-09	12	109525334	A	G	27753	0.0221139430284858	0.174957173690657	0.0288446416108576	36.7903	0.973538	ACACB	LlUmhU	TRUE	reported	0	0
rs118014788	6.0671e-123	12	109611786	T	G	27980	0.0328749181401441	-0.553568	0.0234754764133521	556.049	0.998205	ACACB	LlUmhU	TRUE	reported	0	0
rs12818314	2.4421e-237	12	109644357	A	G	31564	0.651326965910378	-0.270155	0.00821220869409684	1082.2	0.999077	ACACB	LlUmhU	TRUE	reported	0	0
rs139480118	5.8009e-09	12	109648164	G	A	18576	0.0275535145544774	0.184374605988399	0.0316658833814339	33.9015	0.971348	ACACB	LlUmhU	TRUE	reported	0	0
rs147874197	1.4301e-16	12	109740428	G	A	15365	0.0142371234207969	0.396971832965608	0.0480461654703422	68.2656	0.985563	ACACB	LlUmhU	TRUE	reported	0	0
rs148520195	1.6205e-17	12	109791155	T	C	31146	0.0963522688044187	0.115532992496548	0.0135627573836106	72.5631	0.986406	ACACB	LlUmhU	TRUE	reported	0	0
rs150651241	3.6949e-10	12	109688046	G	A	29200	0.0278963730569948	0.157363337828166	0.0251114380729847	39.2703	0.975168	ACACB	LlUmhU	TRUE	reported	0	0
rs17848802	3.2934e-12	12	109634834	G	A	30662	0.0302888185406652	-0.163972	0.0235439409600007	48.5043	0.9798	ACACB	LlUmhU	TRUE	reported	0	0
rs17848835	2.7722e-18	12	109692053	T	C	31300	0.102020972354623	-0.115011	0.0131888851351433	76.0436	0.98702	ACACB	LlUmhU	TRUE	reported	0	0
rs1866061	2.8579e-32	12	109769681	G	C	31016	0.411992598589106	0.0962560218993702	0.00813914934505046	139.861	0.992901	ACACB	LlUmhU	TRUE	reported	0	0
rs2066925	2.1805e-62	12	109690314	T	A	31676	0.256606894477651	-0.150974	0.00905690537108137	277.872	0.996414	ACACB	LlUmhU	TRUE	reported	0	0
rs2268389	1.0552e-13	12	109643152	G	A	27399	0.916703995699695	0.114809019176964	0.0154437744386554	55.2644	0.982227	ACACB	LlUmhU	TRUE	reported	0	0
rs2284684	8.8347e-121	12	109686945	A	G	31562	0.182731151130743	0.23863217011024	0.0102114840220052	546.11	0.998172	ACACB	LlUmhU	TRUE	reported	0	0
rs2436630	1.1375e-75	12	109562460	A	G	31684	0.759273178247961	-0.170136	0.00924259155034546	338.847	0.997058	ACACB	LlUmhU	TRUE	reported	0	0
rs2569987	1.8243e-79	12	109541171	C	T	31569	0.161678115799804	0.202900343469685	0.0107494592681313	356.281	0.997201	ACACB	LlUmhU	TRUE	reported	0	0
rs3742027	5.4729e-55	12	109670468	T	C	31355	0.105783866057839	0.202000105957496	0.0129335526886727	243.931	0.995917	ACACB	LlUmhU	TRUE	reported	0	0
rs55741498	2.9171e-19	12	109508857	G	A	30546	0.0320560637587845	0.20579772970281	0.0229380320448076	80.495	0.987729	ACACB	LlUmhU	TRUE	reported	0	0
rs7295784	1.4979e-303	12	109598549	A	C	31553	0.583012312108165	-0.297057	0.00789844655035112	1414.47	0.999294	ACACB	LlUmhU	TRUE	reported	0	0
rs73190620	9.0679e-18	12	109728861	T	C	31561	0.0653175262402779	-0.138133	0.0160900062535059	73.7022	0.986614	ACACB	LlUmhU	TRUE	reported	0	0
rs73191161	5.4459e-20	12	109658191	A	G	27980	0.057542021392709	0.165936421288218	0.0181254214997671	83.8122	0.988209	ACACB	LlUmhU	TRUE	reported	0	0
rs73191162	2.4687e-46	12	109660598	T	C	30399	0.0239693571315748	-0.377676	0.0264266023107622	204.247	0.995128	ACACB	LlUmhU	TRUE	reported	0	0
rs73195455	2.3191e-36	12	109501365	C	A	24108	0.0160510691956076	-0.454836	0.0361195667924914	158.571	0.993733	ACACB	LlUmhU	TRUE	reported	0	0
rs73197474	5.3039e-55	12	109589768	T	C	28019	0.0205936192468619	-0.462607	0.029616120251415	243.988	0.995918	ACACB	LlUmhU	TRUE	reported	0	0
rs77569767	2.9385e-09	12	109622363	G	A	28673	0.0651538265954742	0.100360431403488	0.0169099294698379	35.2242	0.972394	ACACB	LlUmhU	TRUE	reported	0	0
rs78069100	9.4622e-14	12	109789913	G	T	31018	0.0231854450140693	-0.198528	0.0266548545352284	55.4742	0.982293	ACACB	LlUmhU	TRUE	reported	0	0
rs7979871	4.3378e-19	12	109457261	G	T	31553	0.358731777324571	0.0740067030656792	0.00828918841250425	79.711	0.98761	ACACB	LlUmhU	TRUE	reported	0	0
rs4277405	1.59e-17	17	61548918	C	T	27395	0.618906810035842	0.0748533961864766	0.00878509432386322	72.5989	0.986413	ACE	pUs9r8	TRUE	reported	0	0
rs11870406	2.3765e-10	17	40105688	T	G	23439	0.094517496196479	-0.0999234	0.0157742199601427	40.1272	0.975685	ACLY	cQCXeE	TRUE	reported	0	0
rs34200091	3.7026e-72	17	40014216	A	G	31529	0.157431871367102	-0.195424	0.0108785187895726	322.712	0.996911	ACLY	cQCXeE	TRUE	reported	0	0
rs62074958	4.9816e-13	17	40050359	T	C	30862	0.617512680528129	0.0597952087510318	0.00827512264922457	52.2136	0.981208	ACLY	cQCXeE	TRUE	reported	0	0
rs7209507	4.0471e-10	17	40027651	A	G	30037	0.108051355891529	0.082116244321701	0.0131337658656336	39.0913	0.975057	ACLY	cQCXeE	TRUE	reported	0	0
rs7213095	9.322e-12	17	39940768	G	T	20507	0.517560912389839	-0.0672815	0.00987053101571867	46.4633	0.978931	ACLY	cQCXeE	TRUE	reported	0	0
rs76162894	1.1024e-10	17	40085165	A	C	11423	0.0153537468376516	-0.34655	0.0537103100952358	41.6309	0.976543	ACLY	cQCXeE	TRUE	reported	0	0
rs300737	1.4849e-09	2	170576	T	C	31350	0.197270565140247	-0.0606389	0.010029919827091	36.5517	0.97337	ACP1	RV0j4J	TRUE	reported	0	0
rs300753	1.0094e-48	2	209622	C	T	31470	0.450787327595926	0.117117524302479	0.00798363458710671	215.2	0.995375	ACP1	RV0j4J	TRUE	reported	0	0
rs56378003	6.9885e-09	2	318239	G	A	31141	0.367009132420091	-0.0481173	0.00830898256341352	33.5357	0.971044	ACP1	RV0j4J	TRUE	reported	0	0
rs62117005	1.2359e-18	2	349977	A	G	25692	0.087465796169171	0.137384250214006	0.0155914713969251	77.6425	0.987284	ACP1	RV0j4J	TRUE	reported	0	0
rs71437291	2.7034e-47	2	256414	A	G	23344	0.0519459193168756	0.299905445211533	0.0207621735996021	208.652	0.99523	ACP1	RV0j4J	TRUE	reported	0	0
rs9309731	1.2368e-09	2	314414	A	G	31141	0.131906392694064	0.0718985571744039	0.0118343742262903	36.9105	0.973622	ACP1	RV0j4J	TRUE	reported	0	0
rs112806799	1.5752e-11	11	47213055	T	C	2581	0.0453312669507943	-0.447076	0.0663248424662622	45.437	0.978465	ACP2	IqdBw6	TRUE	reported	0	0
rs113954134	1.0245e-82	11	47202682	A	G	25520	0.0260903238298078	-0.531144	0.0275682916029886	371.198	0.997313	ACP2	IqdBw6	TRUE	reported	0	0
rs11570086	6.4655e-18	11	47362642	T	C	25487	0.0290652574420634	0.227051602458196	0.0263275706981825	74.3751	0.986733	ACP2	IqdBw6	TRUE	reported	0	0
rs11570115	9.674e-34	11	47354905	C	T	27920	0.0978143024415629	0.172025141732095	0.0142082645103074	146.589	0.993224	ACP2	IqdBw6	TRUE	reported	0	0
rs12574410	3.2717e-303	11	47169228	C	G	31355	0.848173171284064	-0.513169	0.010743951330311	2281.35	0.999562	ACP2	IqdBw6	TRUE	reported	0	0
rs1352307	7.9558e-27	11	47168254	G	A	31355	0.0774137540575225	0.159932405146266	0.0149150327939518	114.981	0.991378	ACP2	IqdBw6	TRUE	reported	0	0
rs147157127	1.1362e-09	11	47285396	T	C	22211	0.0168299711815562	0.224406724210478	0.0368538411605127	37.0771	0.973738	ACP2	IqdBw6	TRUE	reported	0	0
rs1471934	7.1547e-18	11	47169379	T	C	26153	0.0312793537478865	0.216030635532238	0.0250830916949862	74.1769	0.986698	ACP2	IqdBw6	TRUE	reported	0	0
rs181443960	1.3474e-122	11	47283884	T	C	28253	0.0485208618331053	-0.456563	0.0193895929485339	554.452	0.9982	ACP2	IqdBw6	TRUE	reported	0	0
rs184854322	1.7023e-24	11	47166910	A	G	26539	0.0412399667866039	0.222541309748793	0.0217859508902479	104.344	0.990507	ACP2	IqdBw6	TRUE	reported	0	0
rs184907858	9.1796e-14	11	47211786	G	A	31019	0.0889211713433749	-0.105022	0.0140929569878004	55.5338	0.982311	ACP2	IqdBw6	TRUE	reported	0	0
rs35677603	1.9358e-198	11	47268310	T	C	31351	0.300528501321253	0.258088600630793	0.0085874387150812	903.255	0.998894	ACP2	IqdBw6	TRUE	reported	0	0
rs4647728	1.2921e-14	11	47252107	A	G	25505	0.0327213718271653	0.191577350836136	0.0248585452704966	59.3932	0.983442	ACP2	IqdBw6	TRUE	reported	0	0
rs7125432	6.6717e-13	11	47304881	C	T	25334	0.032628339764568	0.179510572379686	0.0249802497014634	51.64	0.981003	ACP2	IqdBw6	TRUE	reported	0	0
rs74757308	3.8016e-33	11	47327571	C	A	12474	0.022030004054602	-0.514391	0.0428866458586459	143.861	0.993097	ACP2	IqdBw6	TRUE	reported	0	0
rs75958295	2.7457e-11	11	47347644	C	T	28368	0.0275875271195814	0.170570699673331	0.0256123698775217	44.3516	0.97795	ACP2	IqdBw6	TRUE	reported	0	0
rs77675579	3.8293e-34	11	47204848	T	C	31339	0.0942480549890475	0.16616263938807	0.0136387815406645	148.428	0.993308	ACP2	IqdBw6	TRUE	reported	0	0
rs77682558	2.5434e-51	11	47276818	A	G	10240	0.0382381413359148	-0.543129	0.0360403958022093	227.105	0.995616	ACP2	IqdBw6	TRUE	reported	0	0
rs957602	4.0485e-09	11	47168303	A	G	23095	0.0267906109465833	0.169376690772429	0.0287942965799822	34.6015	0.971911	ACP2	IqdBw6	TRUE	reported	0	0
rs112052371	2.5341e-36	19	11787012	G	T	30686	0.106408518877057	0.16432986799853	0.0130568715286818	158.4	0.993726	ACP5	0PcJ3y	TRUE	reported	0	0
rs112354959	4.7852e-31	19	11770958	T	C	27753	0.0183251791018696	-0.365804	0.0315699673327185	134.261	0.992607	ACP5	0PcJ3y	TRUE	reported	0	0
rs117666149	7.7136e-09	19	11714888	T	C	6352	0.0130977764240024	-0.449432	0.0778317889589233	33.3437	0.970883	ACP5	0PcJ3y	TRUE	reported	0	0
rs118048815	3.054e-42	19	11710508	A	G	25517	0.0357281177381875	-0.323641	0.0237625206402571	185.499	0.994638	ACP5	0PcJ3y	TRUE	reported	0	0
rs118159575	1.7485e-24	19	11696438	G	A	16675	0.0299137931034483	-0.327248	0.0320447816783672	104.289	0.990502	ACP5	0PcJ3y	TRUE	reported	0	0
rs12972855	2.3091e-155	19	11704605	G	A	31463	0.125986767912187	0.315487586585722	0.0118809369018616	705.12	0.998584	ACP5	0PcJ3y	TRUE	reported	0	0
rs143186713	4.7504e-14	19	11741283	G	A	21249	0.0218452526238711	0.249836358035003	0.0331400697770206	56.8335	0.982709	ACP5	0PcJ3y	TRUE	reported	0	0
rs145128974	6.4856e-21	19	11647870	C	A	18439	0.0144719399027839	0.408108033452182	0.0434995079303959	88.02	0.988767	ACP5	0PcJ3y	TRUE	reported	0	0
rs149642807	3.2717e-303	19	11683849	A	G	27011	0.110835214446953	0.812555588286409	0.0127823420412973	4040.97	0.999753	ACP5	0PcJ3y	TRUE	reported	0	0
rs34912772	1.0912e-152	19	11677145	C	T	22469	0.372472739663789	-0.252954	0.00961026252097367	692.806	0.998559	ACP5	0PcJ3y	TRUE	reported	0	0
rs35909449	2.3255e-34	19	11752385	G	A	25319	0.0182523216755582	-0.404598	0.0330997743271436	149.416	0.993352	ACP5	0PcJ3y	TRUE	reported	0	0
rs4804604	3.2717e-303	19	11680634	A	C	29863	0.415306775457963	-0.407111	0.00796246396239596	2614.15	0.999618	ACP5	0PcJ3y	TRUE	reported	0	0
rs4804607	1.6746e-17	19	11700877	A	G	24933	0.030789159027501	-0.220396	0.0258856609574355	72.4916	0.986393	ACP5	0PcJ3y	TRUE	reported	0	0
rs4804623	3.3037e-13	19	11767362	G	A	30265	0.0567036687135884	-0.127852	0.0175592095708174	53.0159	0.981487	ACP5	0PcJ3y	TRUE	reported	0	0
rs625417	6.7477e-67	19	11612313	C	T	31470	0.097880416400466	0.230691889169758	0.0133507658973313	298.574	0.996662	ACP5	0PcJ3y	TRUE	reported	0	0
rs6511741	3.2717e-303	19	11769502	C	T	31353	0.407500377472444	-0.402789	0.00780228839354936	2665.09	0.999625	ACP5	0PcJ3y	TRUE	reported	0	0
rs7247136	3.2717e-303	19	11690893	A	G	29863	0.366830653547716	-0.383791	0.00819473369447986	2193.4	0.999544	ACP5	0PcJ3y	TRUE	reported	0	0
rs72995003	1.9306e-28	19	11649289	A	G	24623	0.0213035117903046	-0.344349	0.0311306756234173	122.355	0.991893	ACP5	0PcJ3y	TRUE	reported	0	0
rs74862238	2.812e-38	19	11678192	T	C	26702	0.0445492422508127	0.27048438751214	0.0209089451784621	167.348	0.99406	ACP5	0PcJ3y	TRUE	reported	0	0
rs76815782	2.8286e-42	19	11710819	C	T	26162	0.0309375146706727	-0.342803	0.0251591199085088	185.652	0.994642	ACP5	0PcJ3y	TRUE	reported	0	0
rs77897491	3.4129e-15	19	11707334	T	C	3295	0.0174506828528073	0.733956089915929	0.09320195683957	62.0141	0.984131	ACP5	0PcJ3y	TRUE	reported	0	0
rs78341426	1.4904e-09	19	11656300	A	G	15724	0.0179359564278336	-0.256558	0.0424392013236754	36.5457	0.973366	ACP5	0PcJ3y	TRUE	reported	0	0
rs78804843	1.8447e-18	19	11694301	T	C	18162	0.0124802646417563	-0.41345	0.0471630073374348	76.8498	0.987155	ACP5	0PcJ3y	TRUE	reported	0	0
rs78895581	8.9773e-09	19	11593858	T	C	27096	0.113694625590286	-0.0777483	0.0135240276823496	33.0499	0.970631	ACP5	0PcJ3y	TRUE	reported	0	0
rs79859926	2.0861e-229	19	11686743	T	C	30332	0.0811314828628636	0.472780332450446	0.0146201880927854	1045.71	0.999045	ACP5	0PcJ3y	TRUE	reported	0	0
rs10494246	3.5182e-25	1	147148304	C	T	14263	0.0345894964267908	0.334624536296129	0.0322791017591234	107.466	0.990781	ACP6	Vz3MKo	TRUE	reported	0	0
rs11240083	4.7592e-23	1	147051058	A	G	14263	0.236434550989346	-0.137297	0.0138873040381063	97.7429	0.989873	ACP6	Vz3MKo	TRUE	reported	0	0
rs11240115	1.2311e-21	1	147212431	A	G	14263	0.760118756811605	-0.132069	0.0138214964286957	91.3038	0.989166	ACP6	Vz3MKo	TRUE	reported	0	0
rs11586154	1.3487e-34	1	147165238	C	T	14261	0.220954356846473	0.17416640046193	0.0141970361810536	150.499	0.993399	ACP6	Vz3MKo	TRUE	reported	0	0
rs116523799	4.4094e-56	1	147076716	T	C	14263	0.050085992738391	-0.424591	0.0269105109803143	248.942	0.995999	ACP6	Vz3MKo	TRUE	reported	0	0
rs11800736	4.4637e-76	1	147131103	T	C	14263	0.0456514305254759	-0.517445	0.0280332022548965	340.709	0.997074	ACP6	Vz3MKo	TRUE	reported	0	0
rs12132534	8.9882e-32	1	147098986	G	C	14259	0.153548508871272	0.191742467593897	0.0163467494986144	137.586	0.992784	ACP6	Vz3MKo	TRUE	reported	0	0
rs143363112	4.6465e-16	1	147161205	C	T	10333	0.0197092326139089	-0.405089	0.0498859408435864	65.9393	0.985061	ACP6	Vz3MKo	TRUE	reported	0	0
rs148127209	4.7002e-10	1	147112584	A	G	9650	0.016102858569467	0.355496267001599	0.0570720780557722	38.7992	0.974874	ACP6	Vz3MKo	TRUE	reported	0	0
rs2236570	3.2717e-303	1	147093887	A	G	14263	0.691307452365741	-0.463172	0.0122159910490524	1437.56	0.999305	ACP6	Vz3MKo	TRUE	reported	0	0
rs41295835	3.3765e-14	1	147092881	T	C	10333	0.0642634031440422	0.214513595898401	0.0282883775630549	57.5034	0.982907	ACP6	Vz3MKo	TRUE	reported	0	0
rs60322015	2.9834e-15	1	147163628	T	A	8783	0.0262706043956044	0.37097584307588	0.0470083560038876	62.2789	0.984197	ACP6	Vz3MKo	TRUE	reported	0	0
rs627219	2.3039e-33	1	147073355	C	A	14254	0.0618652067207853	-0.294399	0.0244604882036374	144.858	0.993144	ACP6	Vz3MKo	TRUE	reported	0	0
rs628928	7.6891e-15	1	147056280	C	A	11158	0.066824623754991	0.207797952155344	0.0267343332632604	60.4149	0.983717	ACP6	Vz3MKo	TRUE	reported	0	0
rs6666306	3.3411e-47	1	147029474	A	G	14252	0.315900766529472	-0.182528	0.0126491862302166	208.225	0.99522	ACP6	Vz3MKo	TRUE	reported	0	0
rs72700325	1.2916e-12	1	147100693	T	C	10333	0.0260492040520984	0.309111619326813	0.0435663010664693	50.3419	0.980523	ACP6	Vz3MKo	TRUE	reported	0	0
rs75975267	3.7164e-24	1	147157618	A	G	10655	0.0297099079740272	-0.407103	0.040153365686886	102.793	0.990365	ACP6	Vz3MKo	TRUE	reported	0	0
rs76390540	1.7947e-32	1	147150770	A	G	11494	0.0273017512559275	-0.477302	0.0402273647555133	140.781	0.992947	ACP6	Vz3MKo	TRUE	reported	0	0
rs76669808	1.4863e-16	1	147068704	A	G	13755	0.0191425260718424	-0.362432	0.0438912899706139	68.1863	0.985546	ACP6	Vz3MKo	TRUE	reported	0	0
rs77650336	1.7679e-124	1	147096505	T	C	14263	0.0239780041775012	-0.900805	0.0379607777597187	563.108	0.998227	ACP6	Vz3MKo	TRUE	reported	0	0
rs78082897	1.8731e-10	1	147058901	T	C	10660	0.0284870811465482	0.26180289170242	0.0410896793066657	40.596	0.975959	ACP6	Vz3MKo	TRUE	reported	0	0
rs78712378	2.2341e-16	1	147107250	T	C	14262	0.0424025549270845	0.240640473716523	0.029314582187202	67.386	0.985377	ACP6	Vz3MKo	TRUE	reported	0	0
rs79372002	9.8915e-11	1	147169202	T	G	12592	0.0817138891157018	0.148556143334501	0.0229657334406983	41.8428	0.976659	ACP6	Vz3MKo	TRUE	reported	0	0
rs79495255	9.4451e-31	1	147141696	T	C	14262	0.0179294928514879	-0.512046	0.0444145370227508	132.913	0.992532	ACP6	Vz3MKo	TRUE	reported	0	0
rs116316641	8.1749e-26	3	132011605	C	A	21537	0.0147308953954562	0.419077997446028	0.0398924339799364	110.359	0.99102	ACPP	EFQkjm	TRUE	reported	0	0
rs116824807	8.1271e-09	3	132023777	G	A	24782	0.0435124575024103	0.12686852073557	0.0220028651986767	33.2468	0.9708	ACPP	EFQkjm	TRUE	reported	0	0
rs11710061	4.3182e-34	3	132132308	C	T	31561	0.103998338744997	-0.158353	0.0130084292179833	148.184	0.993297	ACPP	EFQkjm	TRUE	reported	0	0
rs11914615	1.1126e-22	3	132123482	C	T	31567	0.12286728068851	-0.118639	0.0121048046162725	96.0596	0.989697	ACPP	EFQkjm	TRUE	reported	0	0
rs11928359	2.1273e-65	3	131990201	T	C	29337	0.676489984337647	0.149975971540207	0.00878120588436268	291.699	0.996584	ACPP	EFQkjm	TRUE	reported	0	0
rs13068478	1.5496e-59	3	132024586	G	T	28473	0.0450893238738354	-0.327108	0.0201020373334837	264.791	0.996238	ACPP	EFQkjm	TRUE	reported	0	0
rs148270413	1.9938e-45	3	132071134	T	C	28673	0.0568480379693194	0.25422081492879	0.0179717237111745	200.098	0.995027	ACPP	EFQkjm	TRUE	reported	0	0
rs16839210	6.545e-09	3	132123768	C	G	29831	0.0284375504928098	0.142831794527892	0.0246164097905817	33.6667	0.971154	ACPP	EFQkjm	TRUE	reported	0	0
rs2310229	3.3456e-80	3	132059280	G	A	30746	0.240602235986132	-0.177878	0.00937952530297512	359.652	0.997227	ACPP	EFQkjm	TRUE	reported	0	0
rs2670104	6.0701e-10	3	132012079	G	A	31684	0.628960126273066	-0.0508596	0.00821827799917908	38.2988	0.974554	ACPP	EFQkjm	TRUE	reported	0	0
rs309995	8.9669e-20	3	132076150	A	G	28588	0.0424446051120657	0.188517329276045	0.0207143689869072	82.8246	0.98807	ACPP	EFQkjm	TRUE	reported	0	0
rs4257547	3.2717e-303	3	132062117	C	G	31684	0.445300462249615	0.328221547347465	0.00777739318865136	1781.01	0.999439	ACPP	EFQkjm	TRUE	reported	0	0
rs73211940	3.2717e-303	3	131937607	A	G	30876	0.121448781054998	-0.621858	0.0118002733393661	2777.14	0.99964	ACPP	EFQkjm	TRUE	reported	0	0
rs73215975	3.0826e-39	3	132106523	G	T	14762	0.0177557551357489	-0.574185	0.04381486223641	171.736	0.994211	ACPP	EFQkjm	TRUE	reported	0	0
rs75594491	1.405e-24	3	132057013	T	C	11830	0.0424870466321244	0.328396250053198	0.0320906297079365	104.722	0.990541	ACPP	EFQkjm	TRUE	reported	0	0
rs7620445	1.1479e-30	3	132126527	G	A	31669	0.158024366398436	0.125143277529976	0.0108704919589632	132.531	0.992511	ACPP	EFQkjm	TRUE	reported	0	0
rs77152734	1.2155e-14	3	132066975	C	T	28574	0.0235541937954807	-0.212559	0.0275543088553097	59.5089	0.983474	ACPP	EFQkjm	TRUE	reported	0	0
rs924948	4.1067e-08	3	131992408	G	T	25738	0.103010211489135	0.0795040899649363	0.0144913858091858	30.0995	0.967845	ACPP	EFQkjm	TRUE	reported	0	0
rs9811287	4.3584e-40	3	132032063	T	C	25180	0.0213628450634171	0.40701623824919	0.0307119483764961	175.634	0.994339	ACPP	EFQkjm	TRUE	reported	0	0
rs9866280	3.5135e-303	3	131987887	T	C	31684	0.286876620692247	0.32046868981859	0.00859633231540463	1389.78	0.999281	ACPP	EFQkjm	TRUE	reported	0	0
rs12321102	2.0801e-22	12	6755194	T	C	31115	0.0337365591397849	-0.215875	0.022168748180377	94.8247	0.989564	ACRBP	vHVH1q	TRUE	reported	0	0
rs1882553	3.8944e-16	12	6747578	G	C	28917	0.209063836926432	-0.0831603	0.0102141211959737	66.2873	0.985138	ACRBP	vHVH1q	TRUE	reported	0	0
rs11848042	1.8177e-12	14	69388770	T	A	29620	0.0576759966072943	0.124107157088668	0.0176088474870414	49.6743	0.980266	ACTN1	7rWsO4	TRUE	reported	0	0
rs12101054	2.0362e-13	14	69425258	T	C	31470	0.0849336690593408	0.104950544362544	0.0142855939295108	53.9725	0.981809	ACTN1	7rWsO4	TRUE	reported	0	0
rs1275193	1.0072e-39	14	69466699	A	C	31355	0.595361213859742	0.107014103351597	0.00811345999921129	173.968	0.994285	ACTN1	7rWsO4	TRUE	reported	0	0
rs181482	2.6292e-10	14	69357940	A	G	29737	0.126306480141502	0.0779522184473303	0.0123353828602922	39.9348	0.975571	ACTN1	7rWsO4	TRUE	reported	0	0
rs4902672	6.6586e-15	14	69392881	C	T	31470	0.544965988951107	0.0623023995428068	0.00799671409867883	60.6997	0.983792	ACTN1	7rWsO4	TRUE	reported	0	0
rs72733506	1.0539e-24	14	69344290	G	T	31352	0.746291193235438	0.0940175636786419	0.00916225502159957	105.296	0.990592	ACTN1	7rWsO4	TRUE	reported	0	0
rs138754427	9.7314e-16	19	39140257	A	G	14909	0.0230733114226306	-0.309071	0.0384890898418096	64.4825	0.984729	ACTN4	AkA3PV	TRUE	reported	0	0
rs2459634	1.7087e-12	19	39041477	G	T	30902	0.722460990436365	-0.063335	0.0089757944659919	49.79	0.980311	ACTN4	AkA3PV	TRUE	reported	0	0
rs34105297	3.1333e-70	19	39184669	G	C	31569	0.0638446440703555	-0.286974	0.0161983253699175	313.867	0.996824	ACTN4	AkA3PV	TRUE	reported	0	0
rs35061252	4.5778e-15	19	39260279	C	G	31236	0.0991934559076488	-0.104803	0.0133712918553461	61.4327	0.983983	ACTN4	AkA3PV	TRUE	reported	0	0
rs62120348	4.4967e-09	19	39051095	A	G	29830	0.0294082003635629	-0.142039	0.0242189662517699	34.3959	0.971748	ACTN4	AkA3PV	TRUE	reported	0	0
rs883433	4.5793e-44	19	39206288	T	C	31684	0.457345259122853	0.11068753698698	0.00794980622316404	193.858	0.994868	ACTN4	AkA3PV	TRUE	reported	0	0
rs144321421	3.8475e-15	2	158742322	G	C	28372	0.0350903549813281	-0.179115	0.0227892771059061	61.7733	0.98407	ACVR1	QzyZ5I	TRUE	reported	0	0
rs16842215	3.9633e-38	2	158724552	G	T	31684	0.0532150776053215	0.22788143976103	0.0176515445206065	166.668	0.994036	ACVR1	QzyZ5I	TRUE	reported	0	0
rs2108812	3.0229e-10	2	158823815	T	C	31568	0.0694711810666969	0.098513704042524	0.0156430551388662	39.6598	0.975406	ACVR1	QzyZ5I	TRUE	reported	0	0
rs35160507	5.3985e-95	2	158752065	T	C	31229	0.0762789630649231	-0.309597	0.0149720092304349	427.596	0.997667	ACVR1	QzyZ5I	TRUE	reported	0	0
rs6437120	7.2512e-09	2	158785150	C	T	31557	0.476248017521335	0.0460827530552952	0.00796576602916029	33.4674	0.970987	ACVR1	QzyZ5I	TRUE	reported	0	0
rs6726288	5.723e-11	2	158585869	C	T	17695	0.0158478605388273	-0.278487	0.0425125658231233	42.9117	0.977227	ACVR1	QzyZ5I	TRUE	reported	0	0
rs78280826	2.1065e-20	2	158809750	T	C	29143	0.0596435100548446	-0.161662	0.0174643526581896	85.6865	0.988464	ACVR1	QzyZ5I	TRUE	reported	0	0
rs113598855	1.226e-09	12	52289255	C	T	28285	0.029969262295082	0.149750322874913	0.0246429572924752	36.9275	0.973634	ACVR1B	ziRFE6	TRUE	reported	0	0
rs11612312	1.8216e-77	12	52349088	C	T	31470	0.201059791799767	0.184272061007154	0.009890881136156	347.096	0.997127	ACVR1B	ziRFE6	TRUE	reported	0	0
rs11833804	2.1573e-24	12	52268207	A	G	31141	0.0947488584474886	0.139214180353322	0.0136591621225787	103.877	0.990465	ACVR1B	ziRFE6	TRUE	reported	0	0
rs148558770	1.6711e-08	12	52443629	G	A	30268	0.0305230841893966	0.133259937292294	0.0236146687622572	31.8446	0.969554	ACVR1B	ziRFE6	TRUE	reported	0	0
rs2701133	5.0113e-11	12	52407063	A	G	22657	0.659474039109912	-0.0650721	0.00990367700259449	43.1715	0.977361	ACVR1B	ziRFE6	TRUE	reported	0	0
rs772002	2.8896e-08	12	52322582	G	A	31347	0.275768330438722	-0.0495555	0.0089322927843568	30.7792	0.968533	ACVR1B	ziRFE6	TRUE	reported	0	0
rs7978526	1.0714e-09	12	52292037	G	A	31024	0.173603944501777	0.0645988908355036	0.0105925868386494	37.1917	0.973816	ACVR1B	ziRFE6	TRUE	reported	0	0
rs10164853	1.8562e-24	2	158481992	G	A	23191	0.0788236816006209	0.175480609966466	0.0171930250297816	104.173	0.990492	ACVR1C	G32HuM	TRUE	reported	0	0
rs116761072	1.1109e-09	2	148681521	T	C	26420	0.0210895487491232	0.184339488676283	0.0302557960635322	37.121	0.973768	ACVR2A	YGzWPG	TRUE	reported	0	0
rs11886876	6.0031e-174	2	148783807	A	G	31643	0.325428442573662	0.235626379124506	0.0083800316927656	790.599	0.998737	ACVR2A	YGzWPG	TRUE	reported	0	0
rs143648587	1.2108e-13	2	148520579	T	C	19751	0.0185852133731992	0.275889145423038	0.0372028837648046	54.9941	0.982141	ACVR2A	YGzWPG	TRUE	reported	0	0
rs145035579	3.6885e-17	2	148753781	A	G	25501	0.0315039655341232	0.213209974777602	0.0253146341633741	70.9368	0.986099	ACVR2A	YGzWPG	TRUE	reported	0	0
rs17219127	3.471e-12	2	148713258	A	G	26393	0.031358476404916	0.173589902257981	0.0249507570836361	48.404	0.979759	ACVR2A	YGzWPG	TRUE	reported	0	0
rs75322814	8.0977e-10	2	148737283	C	T	29796	0.0887888211300028	-0.0884115	0.0143927085530389	37.734	0.974183	ACVR2A	YGzWPG	TRUE	reported	0	0
rs7607970	5.1245e-21	2	148505928	A	G	31643	0.21243610944077	-0.0912874	0.00970471431054849	88.4822	0.988825	ACVR2A	YGzWPG	TRUE	reported	0	0
rs79861172	6.2735e-10	2	148607438	A	G	25866	0.0752244251356152	-0.102996	0.0166572006615326	38.2332	0.974511	ACVR2A	YGzWPG	TRUE	reported	0	0
rs185206204	2.12e-13	3	38552303	G	A	13438	0.0261153895796584	0.280225538396191	0.038172145645229	53.8917	0.981782	ACVR2B	HTk9dC	TRUE	reported	0	0
rs2268760	1.4705e-13	3	38515200	A	G	14262	0.0467818376395047	-0.206803	0.0279853116279901	54.6077	0.982017	ACVR2B	HTk9dC	TRUE	reported	0	0
rs503327	1.8358e-08	3	38524363	T	C	14263	0.0966067788933343	-0.112642	0.0200196229328559	31.6586	0.96938	ACVR2B	HTk9dC	TRUE	reported	0	0
rs73070963	8.9865e-13	3	38624040	T	C	14262	0.0379911674782018	0.220906474863716	0.0309163330950017	51.0553	0.98079	ACVR2B	HTk9dC	TRUE	reported	0	0
rs7372545	1.4463e-248	3	38507570	T	G	14260	0.679658723596181	0.41128095941414	0.0122140409889923	1133.86	0.999119	ACVR2B	HTk9dC	TRUE	reported	0	0
rs7373819	9.705e-26	3	38619312	G	A	14262	0.467378232110643	-0.123999	0.0118217674613877	110.019	0.990993	ACVR2B	HTk9dC	TRUE	reported	0	0
rs75221584	6.0478e-13	3	38493581	T	C	14248	0.101281070745698	-0.1411	0.0195994327179152	51.8285	0.981071	ACVR2B	HTk9dC	TRUE	reported	0	0
rs7645704	1.4063e-26	3	38497081	C	A	14263	0.058428323393976	-0.268269	0.0251428675322639	113.845	0.991293	ACVR2B	HTk9dC	TRUE	reported	0	0
rs78959106	1.5337e-13	3	38537237	A	G	14263	0.0347972411500748	0.238107334305722	0.0322455153308039	54.5264	0.981991	ACVR2B	HTk9dC	TRUE	reported	0	0
rs9812912	4.2619e-37	3	38607229	T	C	13925	0.138841307906056	0.219257259322694	0.0172296205540559	161.941	0.993863	ACVR2B	HTk9dC	TRUE	reported	0	0
rs9845438	1.0188e-17	3	38600456	C	A	14261	0.757832553223615	0.118173912531073	0.0137863590530663	73.4758	0.986573	ACVR2B	HTk9dC	TRUE	reported	0	0
rs10783481	3.7854e-44	12	52329769	A	G	25447	0.360047352399564	-0.128209	0.00919944980473431	194.229	0.994878	ACVRL1	PMl2NK	TRUE	reported	0	0
rs11169923	1.1985e-14	12	52230633	C	G	24665	0.660258644054671	0.0732653669523237	0.00949488316321601	59.5413	0.983482	ACVRL1	PMl2NK	TRUE	reported	0	0
rs143362810	1.9558e-12	12	52327542	G	A	21660	0.0208449396471681	-0.236403	0.0335918382220402	49.5264	0.980208	ACVRL1	PMl2NK	TRUE	reported	0	0
rs143834493	4.5159e-14	12	52298807	C	T	21197	0.0226203488095804	-0.246121	0.0326200106872997	56.9285	0.982737	ACVRL1	PMl2NK	TRUE	reported	0	0
rs147950249	1.0236e-15	12	52404567	T	G	19403	0.0142078221662997	-0.34361	0.0428227701486179	64.3846	0.984706	ACVRL1	PMl2NK	TRUE	reported	0	0
rs1566869	7.4343e-13	12	52266348	A	G	25447	0.218234431959112	-0.0768812	0.0107208299992256	51.4261	0.980926	ACVRL1	PMl2NK	TRUE	reported	0	0
rs2293092	2.8407e-266	12	52317075	A	G	25447	0.148295689428389	-0.424789	0.0121850499416859	1215.32	0.999178	ACVRL1	PMl2NK	TRUE	reported	0	0
rs2641534	3.8017e-09	12	52317973	A	G	25442	0.122970230040595	0.0794927905399719	0.0134898164777308	34.7251	0.972008	ACVRL1	PMl2NK	TRUE	reported	0	0
rs35583030	2.0279e-08	12	52408137	A	G	25118	0.0996004566210046	0.0835226376349363	0.0148892323222576	31.4676	0.9692	ACVRL1	PMl2NK	TRUE	reported	0	0
rs4761835	5.1562e-58	12	52291354	C	T	25447	0.47585403434928	0.14179655354375	0.00883109977540248	257.811	0.996136	ACVRL1	PMl2NK	TRUE	reported	0	0
rs56364298	2.5169e-13	12	52413273	A	G	25001	0.73546611627107	0.07411804097941	0.0101279059030103	53.5561	0.98167	ACVRL1	PMl2NK	TRUE	reported	0	0
rs61914017	3.0014e-18	12	52278998	G	A	25001	0.0910063830600466	0.135244555085023	0.0155250080452078	75.8885	0.986994	ACVRL1	PMl2NK	TRUE	reported	0	0
rs7135025	1.198e-13	12	52281073	G	A	24665	0.498857784489101	-0.0667136	0.00899480611417867	55.0104	0.982146	ACVRL1	PMl2NK	TRUE	reported	0	0
rs117088905	1.3296e-28	20	43272433	T	C	10396	0.0220127350512387	-0.521324	0.0469885739478881	123.092	0.991941	ADA	WW4A0E	TRUE	reported	0	0
rs117922695	1.0097e-42	20	43298995	G	A	10656	0.024727433454474	0.599073450569781	0.0437263932389169	187.704	0.994701	ADA	WW4A0E	TRUE	reported	0	0
rs118001674	2.5946e-08	20	43235930	T	C	11496	0.0425306314797361	-0.181685	0.0326372605034114	30.9893	0.96874	ADA	WW4A0E	TRUE	reported	0	0
rs13037996	4.2007e-08	20	43364355	C	T	14261	0.534614223161709	-0.0650101	0.011858398937809	30.0545	0.967799	ADA	WW4A0E	TRUE	reported	0	0
rs140466016	6.0919e-21	20	43284692	A	G	10333	0.0430300313760645	0.320470848144525	0.0341344035942402	88.1439	0.988782	ADA	WW4A0E	TRUE	reported	0	0
rs2007720	9.4999e-247	20	43276688	G	A	14263	0.252016742770167	0.440453943814084	0.0131288323153301	1125.51	0.999112	ADA	WW4A0E	TRUE	reported	0	0
rs371927	1.5589e-14	20	43263036	G	A	14263	0.09779299847793	0.152823345425731	0.0198918798632942	59.0239	0.98334	ADA	WW4A0E	TRUE	reported	0	0
rs3787359	2.9551e-66	20	43266854	G	A	14250	0.180657830142366	0.262020067111694	0.0152390407765321	295.634	0.996629	ADA	WW4A0E	TRUE	reported	0	0
rs4812858	4.579e-18	20	43349217	T	C	14263	0.315305493672086	0.110108045019309	0.0127094182512044	75.0562	0.986852	ADA	WW4A0E	TRUE	reported	0	0
rs4812860	1.6154e-09	20	43376364	A	G	14263	0.0568112633181126	-0.154094	0.0255452265798367	36.3874	0.973253	ADA	WW4A0E	TRUE	reported	0	0
rs6031693	1.7587e-08	20	43275839	A	G	14259	0.035437430786268	-0.180254	0.0319934651348365	31.7431	0.969459	ADA	WW4A0E	TRUE	reported	0	0
rs6031762	1.7087e-12	20	43347566	G	A	11496	0.926934036490452	0.178437692119846	0.025286638341389	49.7956	0.980313	ADA	WW4A0E	TRUE	reported	0	0
rs6130661	6.5695e-14	20	43300935	A	G	13100	0.813334933205344	-0.118603	0.0158217182348744	56.193	0.982515	ADA	WW4A0E	TRUE	reported	0	0
rs6130676	1.6538e-24	20	43334843	A	G	14263	0.0468638430606186	0.285199260448279	0.0279125489790439	104.399	0.990512	ADA	WW4A0E	TRUE	reported	0	0
rs62204566	4.4623e-154	20	43303457	G	C	13925	0.270821233592752	0.347930905466216	0.0131580185484056	699.206	0.998572	ADA	WW4A0E	TRUE	reported	0	0
rs62204569	4.1737e-15	20	43311647	A	G	8914	0.014748246492986	0.486028889018719	0.0619168744052281	61.6178	0.98403	ADA	WW4A0E	TRUE	reported	0	0
rs73598374	8.448e-11	20	43280227	T	C	14169	0.0580154760043771	0.164735992143473	0.0253732756478202	42.1526	0.976826	ADA	WW4A0E	TRUE	reported	0	0
rs74414692	1.276e-10	20	43171158	A	G	10656	0.0374627393522963	-0.231496	0.0360029832579808	41.3436	0.976384	ADA	WW4A0E	TRUE	reported	0	0
rs111606268	2.0766e-34	15	58788234	C	T	29242	0.0270582889246912	0.310960611187698	0.0254202317693168	149.641	0.993362	ADAM10	AbkUQX	TRUE	reported	0	0
rs112603976	4.4536e-09	15	58818967	C	T	11047	0.0215170797052914	0.271584851550162	0.0462933984846694	34.417	0.971765	ADAM10	AbkUQX	TRUE	reported	0	0
rs117320945	9.6519e-12	15	59064718	G	T	13565	0.019220874678427	0.300684190150896	0.0441429605600587	46.3979	0.978902	ADAM10	AbkUQX	TRUE	reported	0	0
rs12441548	7.1312e-33	15	58792620	G	A	30037	0.408747300215983	0.0988785499738943	0.00827969067716389	142.619	0.993037	ADAM10	AbkUQX	TRUE	reported	0	0
rs12908449	3.8477e-56	15	58912581	A	G	28762	0.834365912251865	0.176295093789094	0.0111673176654459	249.22	0.996004	ADAM10	AbkUQX	TRUE	reported	0	0
rs1973031	1.4308e-54	15	58790549	A	G	31520	0.363639796111006	0.128311864398928	0.00824790699939755	242.017	0.995885	ADAM10	AbkUQX	TRUE	reported	0	0
rs56157397	9.7043e-10	15	58939546	A	G	11765	0.0164337145277425	0.313023668762678	0.0511953402290824	37.3847	0.973948	ADAM10	AbkUQX	TRUE	reported	0	0
rs6076	2.7132e-08	15	58833938	A	G	28548	0.806298643303704	0.0588372561088479	0.0105839535372359	30.9036	0.968656	ADAM10	AbkUQX	TRUE	reported	0	0
rs72743081	4.3932e-16	15	58980983	C	A	22931	0.735723066607063	0.0859436339093385	0.0105745544589092	66.0546	0.985087	ADAM10	AbkUQX	TRUE	reported	0	0
rs74016195	1.116e-304	15	58792406	A	C	29911	0.0622085544299727	0.62125301009029	0.0165419120118406	1410.48	0.999292	ADAM10	AbkUQX	TRUE	reported	0	0
rs75112899	6.88e-13	15	58892098	A	T	28417	0.0246343341031563	-0.194164	0.0270363455968894	51.5754	0.98098	ADAM10	AbkUQX	TRUE	reported	0	0
rs8028759	1.2508e-37	15	58812199	C	T	31644	0.67426434664963	0.108465535238676	0.00845992428408452	164.381	0.993953	ADAM10	AbkUQX	TRUE	reported	0	0
rs11244857	2.1264e-13	10	127851943	A	G	31684	0.625540230748995	0.0602001216478249	0.00820098107073331	53.8844	0.98178	ADAM12	PhcuOW	TRUE	reported	0	0
rs12251249	9.2251e-13	10	127720923	A	C	31355	0.331335616438356	0.0605408033569211	0.00847696706109399	51.0053	0.980771	ADAM12	PhcuOW	TRUE	reported	0	0
rs1676741	2.504e-19	10	127851530	A	G	31355	0.0550228310502283	0.157212664463381	0.0174900335380401	80.7967	0.987775	ADAM12	PhcuOW	TRUE	reported	0	0
rs17154488	3.3137e-08	10	127882922	C	T	26712	0.0259047002819245	0.150367990044368	0.0272203598856589	30.5157	0.96827	ADAM12	PhcuOW	TRUE	reported	0	0
rs2138277	1.1949e-34	10	127672039	C	A	31568	0.422186992790548	-0.0986948	0.00803861003394529	150.739	0.99341	ADAM12	PhcuOW	TRUE	reported	0	0
rs2279091	1.1059e-11	10	127753388	T	C	31684	0.103442444285768	0.0885336298508864	0.0130349867271623	46.1313	0.978783	ADAM12	PhcuOW	TRUE	reported	0	0
rs2446695	1.9659e-09	10	127802092	A	G	30817	0.622251573304328	0.0498257477262027	0.00830332256673433	36.0084	0.972979	ADAM12	PhcuOW	TRUE	reported	0	0
rs898325	4.5479e-62	10	127855523	A	C	31355	0.150913242009132	0.18465596508312	0.0111067248750794	276.411	0.996395	ADAM12	PhcuOW	TRUE	reported	0	0
rs112987621	5.4398e-12	2	9764970	A	G	27269	0.07897814158496	-0.109351	0.0158629476118787	47.5203	0.97939	ADAM17	GYbZOn	TRUE	reported	0	0
rs116264366	1.6939e-10	2	9618822	A	G	30499	0.0611058749607289	0.107892755153082	0.0168928204845985	40.7925	0.976072	ADAM17	GYbZOn	TRUE	reported	0	0
rs13420578	9.4576e-116	2	9705899	G	A	30977	0.260504201680672	0.207588650970019	0.00907725494094734	522.996	0.998092	ADAM17	GYbZOn	TRUE	reported	0	0
rs142681252	3.6625e-08	2	9740791	A	G	29458	0.0480694427384023	-0.105994	0.0192496489540855	30.3193	0.968071	ADAM17	GYbZOn	TRUE	reported	0	0
rs149961030	5.6968e-10	2	9534528	G	C	27863	0.0240056071491151	0.171432211743176	0.0276561556041066	38.4239	0.974635	ADAM17	GYbZOn	TRUE	reported	0	0
rs181669198	1.3937e-09	2	9576849	A	G	21152	0.0152391615351123	0.240156597860332	0.0396540128230655	36.6788	0.97346	ADAM17	GYbZOn	TRUE	reported	0	0
rs2276337	4.6337e-224	2	9621683	G	A	31528	0.566338278035708	-0.252718	0.00790864329410909	1021.1	0.999022	ADAM17	GYbZOn	TRUE	reported	0	0
rs62117542	2.1619e-59	2	9644848	A	G	27781	0.0814209091708432	0.250922439955975	0.0154393856766803	264.131	0.996228	ADAM17	GYbZOn	TRUE	reported	0	0
rs62119390	8.693e-17	2	9711748	C	G	30825	0.0984877859635518	0.112349414933616	0.0135011013559594	69.2474	0.985765	ADAM17	GYbZOn	TRUE	reported	0	0
rs79137600	1.699e-11	2	9692052	A	G	24946	0.0188968849076544	0.221081940485133	0.0328502140393957	45.2929	0.978398	ADAM17	GYbZOn	TRUE	reported	0	0
rs79638552	1.9863e-10	2	9620747	C	A	20644	0.0191084848095575	-0.228479	0.0359119600407761	40.4776	0.975891	ADAM17	GYbZOn	TRUE	reported	0	0
rs79817124	1.6224e-23	2	9714264	A	G	27270	0.0602878344951653	0.179461504261521	0.0179571042597505	99.878	0.990087	ADAM17	GYbZOn	TRUE	reported	0	0
rs10497883	3.2193e-38	2	207459077	G	A	31470	0.793472133488669	0.126938229406697	0.0098204557830942	167.079	0.99405	ADAM23	Dwk454	TRUE	reported	0	0
rs115156616	7.2723e-12	2	207452902	T	C	29030	0.02422524721751	0.184815341254412	0.02697128573682	46.954	0.979147	ADAM23	Dwk454	TRUE	reported	0	0
rs3755224	4.4515e-37	2	207402434	G	A	31467	0.131079455761858	-0.149879	0.0117811031568462	161.849	0.993859	ADAM23	Dwk454	TRUE	reported	0	0
rs71429727	3.6752e-14	2	207428047	A	C	31354	0.0813422413467708	-0.110513	0.0145950932110313	57.3337	0.982857	ADAM23	Dwk454	TRUE	reported	0	0
rs117233316	4.6763e-08	8	24294766	G	T	29655	0.0300650935720098	0.131301613994208	0.0240333889762978	29.8476	0.967583	ADAM28	BooVJS	TRUE	reported	0	0
rs11989672	4.8489e-22	8	24207939	G	A	27012	0.406664539362721	0.0843889520170167	0.00874361001057003	93.1515	0.989379	ADAM28	BooVJS	TRUE	reported	0	0
rs13265932	2.8677e-23	8	24291484	G	A	31568	0.50717170573359	0.078980881206809	0.00794800157054392	98.7479	0.989975	ADAM28	BooVJS	TRUE	reported	0	0
rs144492367	7.0432e-18	8	24137706	C	T	26084	0.0184206768527774	0.280082208751434	0.0325136353216668	74.2062	0.986703	ADAM28	BooVJS	TRUE	reported	0	0
rs17051774	1.9097e-34	8	24109956	G	A	31180	0.0292089638000383	-0.290368	0.0237238516548071	149.805	0.993369	ADAM28	BooVJS	TRUE	reported	0	0
rs17051819	1.8707e-68	8	24133535	A	G	31684	0.188601600962081	-0.176706	0.0101062499257085	305.718	0.99674	ADAM28	BooVJS	TRUE	reported	0	0
rs17736657	1.813e-10	8	24177942	C	A	28462	0.0617223243682388	0.110976504850843	0.0174042570809302	40.6585	0.975995	ADAM28	BooVJS	TRUE	reported	0	0
rs2291576	7.3224e-28	8	24256052	T	C	30662	0.0416813225466057	-0.220635	0.0201656825340072	119.708	0.991716	ADAM28	BooVJS	TRUE	reported	0	0
rs397667	1.4101e-10	8	24141928	C	T	31228	0.151263717355562	0.071590652127526	0.0111602313599062	41.1497	0.976275	ADAM28	BooVJS	TRUE	reported	0	0
rs62499965	9.051e-21	8	24213922	G	A	31230	0.088969604282164	0.131178742904509	0.0140347655220034	87.3608	0.988683	ADAM28	BooVJS	TRUE	reported	0	0
rs73223138	1.7855e-08	8	24302061	A	G	31568	0.0753406560223455	0.0848760280741288	0.0150708526712825	31.7172	0.969435	ADAM28	BooVJS	TRUE	reported	0	0
rs77570572	3.0316e-08	8	24157662	A	G	28828	0.0369216520018524	-0.122275	0.0220737114836945	30.685	0.968439	ADAM28	BooVJS	TRUE	reported	0	0
rs78839765	1.564e-10	8	24259274	A	C	29139	0.0633311170212766	-0.108753	0.0169957819225236	40.9446	0.976159	ADAM28	BooVJS	TRUE	reported	0	0
rs892587	1.3305e-126	8	24214935	A	C	31559	0.378908019936565	-0.194626	0.00813152704214305	572.875	0.998257	ADAM28	BooVJS	TRUE	reported	0	0
rs10857679	2.7177e-12	10	134978825	G	A	28464	0.30886314079268	0.0633697721537785	0.00906357139948489	48.8839	0.979953	ADAM8	o4DQwM	TRUE	reported	0	0
rs12778349	2.8294e-09	10	135093673	T	C	23932	0.217001643951848	-0.0658299	0.0110806069526308	35.2955	0.972448	ADAM8	o4DQwM	TRUE	reported	0	0
rs2998142	2.4418e-12	10	135007733	A	C	18246	0.0244476501404601	0.237185073074756	0.0338511814512903	49.0938	0.980037	ADAM8	o4DQwM	TRUE	reported	0	0
rs3008336	1.8776e-38	10	135099533	T	C	27055	0.841628753412193	0.152218316989332	0.0117386284723367	168.151	0.994088	ADAM8	o4DQwM	TRUE	reported	0	0
rs34253049	3.2997e-10	10	135076584	C	T	8808	0.0181085376930064	-0.354262	0.0563769561310044	39.4861	0.9753	ADAM8	o4DQwM	TRUE	reported	0	0
rs79130099	5.2641e-09	10	135164799	T	C	21005	0.0479912115505336	0.133166128458535	0.02280710564817	34.0916	0.971503	ADAM8	o4DQwM	TRUE	reported	0	0
rs10093975	5.471e-86	8	38855847	C	T	31684	0.571291668232553	-0.156799	0.00797855225419584	386.225	0.997418	ADAM9	ZafopU	TRUE	reported	0	0
rs148707472	2.5884e-14	8	38854660	A	C	25821	0.0512387930203413	-0.151855	0.0199357771160546	58.0217	0.983057	ADAM9	ZafopU	TRUE	reported	0	0
rs35355873	2.7826e-26	8	38953755	C	T	27217	0.250203233673562	0.104741539769214	0.00987531488244964	112.496	0.991189	ADAM9	ZafopU	TRUE	reported	0	0
rs72640050	3.2955e-10	8	38986693	G	T	26330	0.0384615384615385	0.142294288799394	0.0226431827121024	39.4912	0.975303	ADAM9	ZafopU	TRUE	reported	0	0
rs76467669	4.6052e-10	8	38847559	T	G	23828	0.0226897029808564	0.191557110665239	0.0307366757589999	38.8403	0.9749	ADAM9	ZafopU	TRUE	reported	0	0
rs77360349	3.1016e-08	8	39046956	G	T	25117	0.0177128031134617	0.187131115837442	0.0338044178401	30.644	0.968398	ADAM9	ZafopU	TRUE	reported	0	0
rs77603796	7.2014e-10	8	39017015	A	G	31240	0.0401299445824575	0.125521683355841	0.0203716053226177	37.9653	0.974336	ADAM9	ZafopU	TRUE	reported	0	0
rs12114288	6.6488e-16	8	24280187	T	C	26451	0.755766109244649	0.0816361398342579	0.010107235339143	65.2379	0.984903	ADAMDEC1	lN3eBg	TRUE	reported	0	0
rs2289041	3.9116e-22	8	24211688	T	C	23469	0.0313709643115403	-0.255624	0.0264259731823244	93.5708	0.989426	ADAMDEC1	lN3eBg	TRUE	reported	0	0
rs4501583	1.174e-12	8	24330006	T	C	24665	0.935276259866424	-0.129948	0.0182809300034259	50.5294	0.980594	ADAMDEC1	lN3eBg	TRUE	reported	0	0
rs4559243	1.3066e-132	8	24221015	A	G	26569	0.458660603555188	-0.210969	0.00860921755416321	600.495	0.998337	ADAMDEC1	lN3eBg	TRUE	reported	0	0
rs56213415	1.288e-13	8	24282561	T	C	26125	0.108408178864896	0.104127321954769	0.0140568229864962	54.8725	0.982102	ADAMDEC1	lN3eBg	TRUE	reported	0	0
rs73217065	1.6138e-08	8	24209347	T	C	23558	0.0459572845156369	0.124205266690901	0.0219867353544638	31.9123	0.969616	ADAMDEC1	lN3eBg	TRUE	reported	0	0
rs7829944	4.7159e-16	8	24207399	C	G	26235	0.0327117031398668	-0.198997	0.0245115101805262	65.91	0.985055	ADAMDEC1	lN3eBg	TRUE	reported	0	0
rs11702792	4.8256e-19	21	28163086	A	G	30809	0.598912509912019	0.0731938969163113	0.00820890683642628	79.5022	0.987578	ADAMTS1	BTteIG	TRUE	reported	0	0
rs17574389	9.264e-10	21	28273107	G	A	28056	0.0983986514959966	0.0867080755512692	0.0141638203716667	37.4764	0.97401	ADAMTS1	BTteIG	TRUE	reported	0	0
rs17575180	2.4581e-17	21	28287696	T	G	25612	0.0286338438410223	-0.224072	0.0264560260409583	71.7341	0.986251	ADAMTS1	BTteIG	TRUE	reported	0	0
rs229037	9.3422e-26	21	28204424	T	C	30812	0.597938533564902	0.0860524606998106	0.00820117421634189	110.097	0.990999	ADAMTS1	BTteIG	TRUE	reported	0	0
rs400852	5.2803e-28	21	28216059	G	A	30606	0.801864535768645	0.111029934918872	0.0101204035146499	120.361	0.99176	ADAMTS1	BTteIG	TRUE	reported	0	0
rs455633	3.8938e-08	21	28170786	C	T	30491	0.954557615134722	0.106801060897703	0.0194335682256496	30.2027	0.967952	ADAMTS1	BTteIG	TRUE	reported	0	0
rs462404	4.0421e-192	21	28213703	C	T	30813	0.219522784762336	-0.283741	0.00959673152511505	874.172	0.998857	ADAMTS1	BTteIG	TRUE	reported	0	0
rs463885	5.062e-16	21	28229218	A	C	29657	0.26736015159291	-0.0751548	0.00926716216042046	65.7689	0.985023	ADAMTS1	BTteIG	TRUE	reported	0	0
rs73185874	2.01e-09	21	28243147	A	G	28912	0.0199707150410803	-0.17815	0.0297070594317072	35.9628	0.972946	ADAMTS1	BTteIG	TRUE	reported	0	0
rs73367914	2.0129e-14	21	28207566	T	C	24945	0.063485135069596	-0.140295	0.0183396510889543	58.5194	0.983199	ADAMTS1	BTteIG	TRUE	reported	0	0
rs80176691	2.219e-08	21	28225276	C	T	24410	0.0188956383190599	-0.185826	0.0332188449809615	31.2928	0.969033	ADAMTS1	BTteIG	TRUE	reported	0	0
rs9981095	6.2622e-09	21	28221611	A	C	30815	0.125618181131791	0.0705737338806811	0.0121475693892423	33.7526	0.971225	ADAMTS1	BTteIG	TRUE	reported	0	0
rs10418794	2.0098e-14	19	8672644	T	C	19893	0.939161830206506	-0.160212	0.0209429912186013	58.521	0.983199	ADAMTS10	xD6CZb	TRUE	reported	0	0
rs11666430	2.0842e-22	19	8673593	T	C	17333	0.626121716430087	-0.107798	0.0110705450482909	94.817	0.989563	ADAMTS10	xD6CZb	TRUE	reported	0	0
rs118182966	7.6158e-11	19	8743887	T	C	4219	0.012680730030813	-0.630006	0.0968078087106723	42.3515	0.976933	ADAMTS10	xD6CZb	TRUE	reported	0	0
rs12461770	3.4581e-22	19	8775038	C	T	28917	0.141661773341163	-0.115315	0.0119055503254553	93.8147	0.989453	ADAMTS10	xD6CZb	TRUE	reported	0	0
rs12610444	4.8745e-09	19	8680207	G	A	19776	0.537888579008231	-0.0589631	0.0100767534642551	34.2389	0.971622	ADAMTS10	xD6CZb	TRUE	reported	0	0
rs150691147	1.3557e-13	19	8665583	T	C	14429	0.0216484926234766	-0.298779	0.0403722467453557	54.7689	0.982069	ADAMTS10	xD6CZb	TRUE	reported	0	0
rs73503618	2.7002e-63	19	8685383	T	G	14663	0.924906132665832	-0.368587	0.0219475182557773	282.038	0.996467	ADAMTS10	xD6CZb	TRUE	reported	0	0
rs8108747	1.7525e-10	19	8668121	T	C	17632	0.403559767460381	-0.0691871	0.0108416616016786	40.7248	0.976033	ADAMTS10	xD6CZb	TRUE	reported	0	0
rs116856166	1.0275e-19	9	136388479	A	G	7694	0.0186508968027034	-0.538521	0.0592692924401905	82.5554	0.988032	ADAMTS13	U9oPE6	TRUE	reported	0	0
rs137855938	1.2385e-24	9	136312396	G	A	7882	0.0233443288505455	-0.536866	0.0524001504449267	104.97	0.990563	ADAMTS13	U9oPE6	TRUE	reported	0	0
rs28587998	2.1531e-10	9	136353754	G	A	21665	0.303670186023127	0.0662786813924389	0.0104374232519864	40.3238	0.975801	ADAMTS13	U9oPE6	TRUE	reported	0	0
rs28680325	8.9381e-40	9	136316367	A	C	23287	0.343900259563423	0.128274346735233	0.00971871068629737	174.206	0.994292	ADAMTS13	U9oPE6	TRUE	reported	0	0
rs3118665	1.9864e-65	9	136283389	T	C	22351	0.0972745402171505	-0.270898	0.0158577738828423	291.829	0.996585	ADAMTS13	U9oPE6	TRUE	reported	0	0
rs491105	4.713e-09	9	136186926	C	T	26277	0.323090861047148	0.0545979480510275	0.00932150994520035	34.3068	0.971677	ADAMTS13	U9oPE6	TRUE	reported	0	0
rs111800804	1.8659e-08	15	100463421	G	C	14257	0.0517412745135517	-0.150189	0.0267059336512753	31.6271	0.969351	ADAMTS17	1gimYe	TRUE	reported	0	0
rs11854389	4.9583e-08	15	100560560	C	G	13925	0.557226531581447	-0.0657097	0.0120508467882421	29.7319	0.967461	ADAMTS17	1gimYe	TRUE	reported	0	0
rs1347479	2.9125e-15	15	100436028	C	T	14263	0.18162100456621	-0.120975	0.0153240131095626	62.3231	0.984208	ADAMTS17	1gimYe	TRUE	reported	0	0
rs143590720	6.3915e-14	15	100739798	T	C	11490	0.0221711842823358	0.335192400146348	0.0446929159250588	56.2485	0.982532	ADAMTS17	1gimYe	TRUE	reported	0	0
rs148789222	1.8393e-09	15	100512424	T	C	10333	0.0419094576423129	0.208319549401114	0.0346540821441118	36.1369	0.973073	ADAMTS17	1gimYe	TRUE	reported	0	0
rs1529889	2.0251e-15	15	100539258	A	G	13925	0.450211259563778	0.095415936918633	0.0120171205187195	63.0436	0.984386	ADAMTS17	1gimYe	TRUE	reported	0	0
rs2440465	7.5961e-20	15	100874811	C	T	14255	0.193932704019488	-0.136195	0.0149357575424403	83.1507	0.988117	ADAMTS17	1gimYe	TRUE	reported	0	0
rs2573644	9.7229e-58	15	100471108	T	C	14263	0.411472602739726	-0.191	0.0119249001923932	256.541	0.996117	ADAMTS17	1gimYe	TRUE	reported	0	0
rs2727184	9.361e-12	15	100575818	C	T	14263	0.0843226788432268	-0.144997	0.0212730610094164	46.4579	0.978929	ADAMTS17	1gimYe	TRUE	reported	0	0
rs4965602	4.0614e-26	15	100769860	A	G	14263	0.259987222368372	-0.142135	0.0134458831370554	111.744	0.99113	ADAMTS17	1gimYe	TRUE	reported	0	0
rs4965636	6.7592e-09	15	100858044	T	C	14262	0.0479666717627274	-0.160424	0.0276750180746769	33.6017	0.9711	ADAMTS17	1gimYe	TRUE	reported	0	0
rs56144647	1.8416e-10	15	100548835	A	G	13925	0.101366786696093	-0.126361	0.0198251159526538	40.6253	0.975976	ADAMTS17	1gimYe	TRUE	reported	0	0
rs56300949	6.824e-09	15	100904505	T	C	10333	0.21094978266901	0.0986492357424009	0.0170225765706793	33.5843	0.971085	ADAMTS17	1gimYe	TRUE	reported	0	0
rs72768019	1.8899e-09	15	100500731	T	C	11496	0.0715889820798387	0.153429868288679	0.0255409955201556	36.0865	0.973036	ADAMTS17	1gimYe	TRUE	reported	0	0
rs8030132	6.8263e-17	15	100496736	A	G	11158	0.160396171231056	0.151841833327982	0.0181846506979619	69.7225	0.98586	ADAMTS17	1gimYe	TRUE	reported	0	0
rs8038093	2.532e-13	15	100856096	G	A	14263	0.47060502283105	-0.0866349	0.0118398924630998	53.5414	0.981665	ADAMTS17	1gimYe	TRUE	reported	0	0
rs10479532	3.0425e-10	5	178859587	A	G	22314	0.244218876041947	0.069316425940063	0.0110083735829979	39.6484	0.975399	ADAMTS2	5aDb4T	TRUE	reported	0	0
rs12520412	3.4503e-09	5	178790865	T	C	22319	0.284645369416193	0.0619290969883512	0.0104808247001678	34.9139	0.972156	ADAMTS2	5aDb4T	TRUE	reported	0	0
rs255027	5.6083e-64	5	178774860	A	G	22324	0.39867407274682	-0.162192	0.00960458836034265	285.167	0.996506	ADAMTS2	5aDb4T	TRUE	reported	0	0
rs112803994	5.0535e-09	1	161174935	T	G	14261	0.0441286462228871	-0.168323	0.0287958786172523	34.1687	0.971566	ADAMTS4	otA8NW	TRUE	reported	0	0
rs11700565	1.1808e-12	21	28427792	C	A	31353	0.165238562584931	0.0763638888182578	0.0107438255438831	50.5194	0.98059	ADAMTS5	qAp9DG	TRUE	reported	0	0
rs2298675	2.4178e-28	21	28322154	T	C	27815	0.0534329528622462	0.207697768777802	0.0188111590024456	121.908	0.991864	ADAMTS5	qAp9DG	TRUE	reported	0	0
rs233592	7.8071e-10	21	28429344	A	G	31355	0.891881180644674	0.0790247619564288	0.0128518534951664	37.809	0.974233	ADAMTS5	qAp9DG	TRUE	reported	0	0
rs2830596	2.0892e-12	21	28355042	A	G	31470	0.462493893043707	-0.0561446	0.00798824432552796	49.3984	0.980158	ADAMTS5	qAp9DG	TRUE	reported	0	0
rs77836556	2.5946e-15	21	28339719	C	T	31141	0.042427701674277	-0.15707	0.0198596889927089	62.5523	0.984265	ADAMTS5	qAp9DG	TRUE	reported	0	0
rs8127178	1.4583e-20	21	28375679	A	G	31465	0.491467448503984	-0.0740227	0.00796285521881938	86.4156	0.98856	ADAMTS5	qAp9DG	TRUE	reported	0	0
rs11745510	1.0001e-09	5	64788381	G	A	22323	0.0545401603727098	-0.127221	0.0208240986346319	37.3235	0.973906	ADAMTS6	Xuq0rA	TRUE	reported	0	0
rs11948255	7.0059e-19	5	64818025	T	C	20791	0.0452359193881968	0.209028176191652	0.0235524705568058	78.7656	0.987463	ADAMTS6	Xuq0rA	TRUE	reported	0	0
rs12515474	4.6567e-14	5	64836256	T	C	23394	0.0458237154826024	-0.166523	0.0220823909440258	56.8667	0.982719	ADAMTS6	Xuq0rA	TRUE	reported	0	0
rs13183791	1.1235e-09	5	64534641	A	C	25331	0.0497809008724488	0.124330950990785	0.0204125746590463	37.0991	0.973753	ADAMTS6	Xuq0rA	TRUE	reported	0	0
rs150640265	8.5836e-11	5	64764978	G	A	18906	0.0213688776049931	0.230543532896455	0.0355223390851381	42.1214	0.97681	ADAMTS6	Xuq0rA	TRUE	reported	0	0
rs171531	1.8282e-174	5	64788843	G	A	23726	0.382850037933069	0.261608725904617	0.00929018156814942	792.969	0.998741	ADAMTS6	Xuq0rA	TRUE	reported	0	0
rs17233185	1.383e-16	5	64872697	G	A	22789	0.045087542235289	0.186328194910909	0.0225404281078715	68.3334	0.985577	ADAMTS6	Xuq0rA	TRUE	reported	0	0
rs62368976	1.6384e-08	5	64761334	T	C	26280	0.129908675799087	-0.0732102	0.0129660460403611	31.8807	0.969587	ADAMTS6	Xuq0rA	TRUE	reported	0	0
rs72760602	4.905e-21	5	64772130	T	C	26164	0.0628344289863935	-0.16925	0.0179842410930712	88.5669	0.988835	ADAMTS6	Xuq0rA	TRUE	reported	0	0
rs74790276	8.7386e-20	5	64804066	T	C	23398	0.939375160270109	-0.17603	0.0193367309648702	82.8719	0.988077	ADAMTS6	Xuq0rA	TRUE	reported	0	0
rs786538	1.4098e-13	5	64756858	A	C	25090	0.0565165404543643	0.142815202821873	0.0193110949661109	54.6934	0.982045	ADAMTS6	Xuq0rA	TRUE	reported	0	0
rs78899905	4.4267e-14	5	64827996	T	C	23060	0.0418690372940156	0.175261592132545	0.0232199144308411	56.9708	0.98275	ADAMTS6	Xuq0rA	TRUE	reported	0	0
rs9291834	1.0115e-14	5	64602788	T	C	26156	0.484305704236122	0.067619192394408	0.00873870073203428	59.8751	0.983573	ADAMTS6	Xuq0rA	TRUE	reported	0	0
rs747250	1.1891e-14	11	130271678	G	T	28826	0.474775384384046	-0.0642957	0.00833159251760897	59.5536	0.983486	ADAMTS8	TwiOet	TRUE	reported	0	0
rs12733421	2.8671e-10	1	150616117	T	C	26605	0.0814132681826724	0.0998891829782595	0.0158405910303461	39.7644	0.975469	ADAMTSL4	Av4xaW	TRUE	reported	0	0
rs142668571	1.0278e-10	1	150589566	T	C	21295	0.0304766377083822	0.182005890708536	0.0281616442631846	41.7691	0.976619	ADAMTSL4	Av4xaW	TRUE	reported	0	0
rs2055975	6.8272e-23	1	150618632	A	C	26609	0.291649441918148	0.0937733657622746	0.00951975206715205	97.0304	0.989799	ADAMTSL4	Av4xaW	TRUE	reported	0	0
rs72700822	1.6728e-254	1	150524878	A	G	20469	0.0357125409155308	-0.882856	0.025908445910398	1161.17	0.99914	ADAMTSL4	Av4xaW	TRUE	reported	0	0
rs9733	1.0152e-45	1	150618961	T	G	25887	0.624251554834473	-0.128291	0.00903925459247412	201.43	0.99506	ADAMTSL4	Av4xaW	TRUE	reported	0	0
rs1090244	3.1805e-24	1	33531966	C	T	26152	0.551869837870908	0.0891035228551839	0.00877521399007129	103.104	0.990394	ADC	3Y88yR	TRUE	reported	0	0
rs12066702	7.8538e-21	1	33620967	T	C	17607	0.0145112739251434	0.416145166435281	0.0444514053318038	87.6433	0.988719	ADC	3Y88yR	TRUE	reported	0	0
rs10916062	3.5359e-64	1	227091435	A	G	26280	0.0563165905631659	-0.318302	0.0188187109414493	286.087	0.996517	ADCK3	3lgLzX	TRUE	reported	0	0
rs111288222	1.8992e-17	1	227090717	T	C	16804	0.0147583908593192	0.383685225602189	0.0451394383061399	72.25	0.986348	ADCK3	3lgLzX	TRUE	reported	0	0
rs111405673	5.1759e-13	1	227007173	G	T	21972	0.0132213726561078	0.301203974437288	0.0417145354177337	52.1371	0.981181	ADCK3	3lgLzX	TRUE	reported	0	0
rs111963380	4.1936e-101	1	227270318	G	A	26491	0.129572307576158	-0.273801	0.0128265545815653	455.669	0.99781	ADCK3	3lgLzX	TRUE	reported	0	0
rs112232834	7.1458e-53	1	227220318	T	C	22716	0.0272495157598169	0.438760696517015	0.0286689250488105	234.225	0.995749	ADCK3	3lgLzX	TRUE	reported	0	0
rs114194538	2.2062e-08	1	227066354	T	C	11673	0.0143921870984323	-0.307036	0.0548778083857745	31.3029	0.969043	ADCK3	3lgLzX	TRUE	reported	0	0
rs114281612	1.332e-22	1	227120927	A	G	24868	0.0287719157149751	-0.261911	0.0267722871452432	95.7051	0.989659	ADCK3	3lgLzX	TRUE	reported	0	0
rs114987279	5.9409e-64	1	227012179	T	C	25472	0.0465805590452261	0.352988161173856	0.0209070382187469	285.059	0.996504	ADCK3	3lgLzX	TRUE	reported	0	0
rs11549709	6.7632e-28	1	227149149	A	G	23564	0.0185028008827024	0.373293152796457	0.0340953694840806	119.87	0.991727	ADCK3	3lgLzX	TRUE	reported	0	0
rs12122427	5.2253e-52	1	227016506	A	T	24745	0.060618306728632	-0.284524	0.0187502483973835	230.262	0.995676	ADCK3	3lgLzX	TRUE	reported	0	0
rs139480685	5.3945e-36	1	227133230	A	G	23110	0.0231934227607096	0.385778471552039	0.0307984633081886	156.898	0.993667	ADCK3	3lgLzX	TRUE	reported	0	0
rs139610210	4.2955e-38	1	227121242	T	C	23598	0.0255318247309094	0.375240850544373	0.0290800972236159	166.505	0.99403	ADCK3	3lgLzX	TRUE	reported	0	0
rs140765713	4.3403e-38	1	227109822	T	C	23235	0.0238433397891113	0.390937491176968	0.0302984206013352	166.485	0.994029	ADCK3	3lgLzX	TRUE	reported	0	0
rs143097426	2.3744e-29	1	227212885	G	A	20880	0.0135775862068966	-0.474164	0.0421565722723397	126.511	0.992158	ADCK3	3lgLzX	TRUE	reported	0	0
rs143573240	1.8557e-26	1	227110403	A	G	22062	0.0247484362251836	-0.325329	0.0305645561063524	113.295	0.991251	ADCK3	3lgLzX	TRUE	reported	0	0
rs145767302	2.4723e-13	1	227170351	T	C	17673	0.0207095569512816	-0.272998	0.0372933398952247	53.5868	0.981681	ADCK3	3lgLzX	TRUE	reported	0	0
rs149734051	8.3476e-11	1	227075920	G	A	16844	0.0276062692947043	-0.215682	0.0332119553617854	42.1733	0.976838	ADCK3	3lgLzX	TRUE	reported	0	0
rs150258528	2.0624e-16	1	227032804	T	C	25795	0.0468501647606125	-0.171	0.0208071817544501	67.5405	0.98541	ADCK3	3lgLzX	TRUE	reported	0	0
rs16846735	3.2717e-303	1	227140703	A	G	26609	0.196606411364576	0.464279916451808	0.010529154670557	1944.34	0.999486	ADCK3	3lgLzX	TRUE	reported	0	0
rs1888827	3.2717e-303	1	227141955	A	G	26489	0.232285099475254	-0.470256	0.00987419515754529	2268.11	0.999559	ADCK3	3lgLzX	TRUE	reported	0	0
rs2000399	1.2807e-11	1	227110750	G	A	26280	0.672564687975647	-0.0628788	0.00928675663963867	45.8437	0.978652	ADCK3	3lgLzX	TRUE	reported	0	0
rs2154367	2.48e-305	1	227153930	A	G	26609	0.772501785110301	-0.378823	0.0100761141428566	1413.47	0.999293	ADCK3	3lgLzX	TRUE	reported	0	0
rs2256060	3.5166e-246	1	227170768	C	T	26271	0.169445396064101	-0.381614	0.0113883105124717	1122.87	0.99911	ADCK3	3lgLzX	TRUE	reported	0	0
rs2777841	1.541e-86	1	227149921	C	T	25801	0.0692608813611875	-0.339313	0.0172092238673186	388.756	0.997434	ADCK3	3lgLzX	TRUE	reported	0	0
rs61833989	2.3002e-59	1	227142297	A	G	24580	0.0247762408462164	0.46893172927988	0.02886053404561	264.004	0.996226	ADCK3	3lgLzX	TRUE	reported	0	0
rs6685659	3.2717e-303	1	227089930	G	C	26156	0.501299892949992	-0.333919	0.00849716706077687	1544.31	0.999353	ADCK3	3lgLzX	TRUE	reported	0	0
rs72748172	3.5525e-17	1	227271924	A	G	21368	0.0196087607637589	-0.293508	0.0348303504499075	71.011	0.986113	ADCK3	3lgLzX	TRUE	reported	0	0
rs72760489	1.8959e-17	1	227170297	T	C	18058	0.0172499723114409	0.342835904205443	0.0403336357888756	72.25	0.986348	ADCK3	3lgLzX	TRUE	reported	0	0
rs75220985	1.97e-32	1	227051948	C	T	21081	0.0274654902518856	0.352162316493111	0.0296995417662333	140.6	0.992938	ADCK3	3lgLzX	TRUE	reported	0	0
rs7553837	3.2717e-303	1	227157608	A	C	26488	0.205432648746602	0.471155330173166	0.0103567693613929	2069.57	0.999517	ADCK3	3lgLzX	TRUE	reported	0	0
rs76045681	7.5913e-54	1	227246243	T	C	23546	0.0255032701945129	0.449332825568403	0.0290835955111363	238.693	0.995828	ADCK3	3lgLzX	TRUE	reported	0	0
rs77516271	1.4957e-58	1	227021616	A	G	26484	0.199932034435886	0.174414571062221	0.0108109768774892	260.277	0.996173	ADCK3	3lgLzX	TRUE	reported	0	0
rs78863867	1.3032e-29	1	227262921	A	G	26105	0.0263359509672477	-0.308093	0.027263676833686	127.701	0.99223	ADCK3	3lgLzX	TRUE	reported	0	0
rs79257318	1.6272e-32	1	227264480	C	T	20403	0.0168847718472774	-0.454637	0.0382906686777834	140.975	0.992957	ADCK3	3lgLzX	TRUE	reported	0	0
rs79318916	9.3072e-45	1	227126510	C	T	25134	0.0507877775125328	0.284030781953905	0.0202347245778172	197.032	0.99495	ADCK3	3lgLzX	TRUE	reported	0	0
rs79758687	5.6272e-47	1	227124039	T	C	26075	0.0306040268456376	-0.364504	0.0253229506918205	207.193	0.995197	ADCK3	3lgLzX	TRUE	reported	0	0
rs3733828	9.0333e-22	19	41310609	A	G	31470	0.29991732120711	0.0832776983559411	0.00868616083150188	91.9182	0.989238	ADCK4	11Q57A	TRUE	reported	0	0
rs3852866	3.666e-26	19	41207095	A	G	31347	0.239541644642453	0.0988314032079431	0.009340812733488	111.949	0.991146	ADCK4	11Q57A	TRUE	reported	0	0
rs66599479	6.5624e-35	19	41248855	C	A	31350	0.146268262297557	-0.138963	0.0112740685690582	151.928	0.993461	ADCK4	11Q57A	TRUE	reported	0	0
rs7258709	1.8258e-16	19	41164818	C	T	31350	0.648684359545472	0.0688010652425099	0.00835664151322222	67.7839	0.985462	ADCK4	11Q57A	TRUE	reported	0	0
rs28730601	1.3101e-10	4	100002041	T	C	31566	0.0374466800045298	-0.134621	0.0209494338008206	41.2935	0.976356	ADH5	Ti0ZBB	TRUE	reported	0	0
rs3018052	4.99e-18	4	99914631	A	G	30817	0.22086473467485	0.0839266732541212	0.00969824507778331	74.8883	0.986823	ADH5	Ti0ZBB	TRUE	reported	0	0
rs4148886	1.0543e-18	4	100064649	C	T	31684	0.260438197602315	-0.0798203	0.00904048675019849	77.9548	0.987335	ADH5	Ti0ZBB	TRUE	reported	0	0
rs7683704	9.937e-102	4	100004226	T	C	31569	0.0895108326413528	0.296376447963954	0.0138403769497361	458.555	0.997824	ADH5	Ti0ZBB	TRUE	reported	0	0
rs79873661	2.6002e-11	4	99929694	C	T	29519	0.0251595483554246	0.175088951087006	0.0262596663097675	44.4569	0.978001	ADH5	Ti0ZBB	TRUE	reported	0	0
rs111830743	7.6674e-24	8	67451302	A	G	25173	0.033883968554085	-0.247493	0.0245829020879685	101.359	0.99023	ADHFE1	enXCQq	TRUE	reported	0	0
rs112348719	2.4356e-92	8	67363664	T	C	29825	0.0508282828282828	-0.377313	0.018512543127836	415.406	0.997598	ADHFE1	enXCQq	TRUE	reported	0	0
rs112559793	2.2668e-36	8	67268591	C	T	26854	0.016024610863676	0.431515800631627	0.0342622415047542	158.621	0.993735	ADHFE1	enXCQq	TRUE	reported	0	0
rs112896121	7.7016e-55	8	67404630	A	C	25538	0.0331574060499438	-0.383605	0.0245960251089623	243.241	0.995906	ADHFE1	enXCQq	TRUE	reported	0	0
rs117380972	4.0445e-31	8	67307217	T	C	22699	0.015802315024966	-0.435326	0.037522892390533	134.597	0.992625	ADHFE1	enXCQq	TRUE	reported	0	0
rs117642678	3.6339e-43	8	67276898	G	A	24400	0.0190426908150065	-0.454452	0.0329927790401383	189.731	0.994757	ADHFE1	enXCQq	TRUE	reported	0	0
rs117809070	3.0145e-17	8	67282208	G	A	13869	0.0121673868546736	-0.46137	0.0546270958406629	71.3315	0.986175	ADHFE1	enXCQq	TRUE	reported	0	0
rs118083649	3.1665e-10	8	67455800	T	G	27310	0.0577467955925343	0.115304739234627	0.0183299800070944	39.5704	0.975351	ADHFE1	enXCQq	TRUE	reported	0	0
rs138123273	5.6636e-09	8	67315739	C	T	14547	0.0125633445945946	0.306326928193134	0.0525756776385305	33.9469	0.971385	ADHFE1	enXCQq	TRUE	reported	0	0
rs139067924	1.1856e-38	8	67439448	T	C	26373	0.0338059911728801	-0.312255	0.0240153368985757	169.06	0.99412	ADHFE1	enXCQq	TRUE	reported	0	0
rs141157047	6.2435e-26	8	67449595	T	C	27310	0.0255677985158534	0.28489114033744	0.027053390594874	110.896	0.991063	ADHFE1	enXCQq	TRUE	reported	0	0
rs144866842	4.8358e-23	8	67449640	T	C	31240	0.0435696541180967	0.193427426918157	0.0195673761702502	97.7172	0.98987	ADHFE1	enXCQq	TRUE	reported	0	0
rs17322752	1.0068e-35	8	67428368	G	A	25452	0.0244883937772979	-0.356686	0.0285893131582563	155.656	0.993617	ADHFE1	enXCQq	TRUE	reported	0	0
rs2555578	8.3186e-13	8	67347136	T	C	17908	0.0143380347541495	-0.317603	0.0443846343372136	51.204	0.980844	ADHFE1	enXCQq	TRUE	reported	0	0
rs2718996	3.2717e-303	8	67371428	G	A	31562	0.101521501113754	0.485833812381555	0.0128917626993216	1420.2	0.999296	ADHFE1	enXCQq	TRUE	reported	0	0
rs28581490	3.3543e-57	8	67378644	T	C	28771	0.0420113099257259	-0.329775	0.0206887860144334	254.077	0.99608	ADHFE1	enXCQq	TRUE	reported	0	0
rs55710615	1.8098e-50	8	67358904	T	C	22826	0.0245056616528646	-0.450051	0.0301239173265037	223.204	0.99554	ADHFE1	enXCQq	TRUE	reported	0	0
rs72652710	3.2717e-303	8	67251186	A	G	31684	0.0916982975684919	0.511502737049323	0.0134614839673485	1443.81	0.999308	ADHFE1	enXCQq	TRUE	reported	0	0
rs72652766	2.1755e-48	8	67393559	T	C	26122	0.0336627547869055	-0.353135	0.0241587059434371	213.665	0.995342	ADHFE1	enXCQq	TRUE	reported	0	0
rs73261767	7.2014e-12	8	67479645	T	C	30971	0.0302942539388323	-0.160543	0.0234249243939345	46.9705	0.979154	ADHFE1	enXCQq	TRUE	reported	0	0
rs77291092	2.3166e-192	8	67335395	A	C	31568	0.0711697429509682	0.451735361414411	0.0152688610400539	875.296	0.998859	ADHFE1	enXCQq	TRUE	reported	0	0
rs80021224	1.2836e-76	8	67413083	T	A	27903	0.0511871386017172	0.353676804826399	0.0190912469677851	343.198	0.997095	ADHFE1	enXCQq	TRUE	reported	0	0
rs80203548	5.9218e-14	8	67249953	T	C	31234	0.0832409495775832	0.108671958123989	0.0144704933652897	56.3986	0.982578	ADHFE1	enXCQq	TRUE	reported	0	0
rs890516	3.2717e-303	8	67252062	G	A	31564	0.521367360036242	-0.549603	0.00734229981399832	5603.18	0.999822	ADHFE1	enXCQq	TRUE	reported	0	0
rs10824235	1.7073e-303	10	76522761	A	C	26232	0.41640866873065	0.321401521816493	0.00863117148172648	1386.62	0.999279	ADK	OyNyvT	TRUE	reported	0	0
rs11000867	1.5648e-181	10	75840572	A	C	8684	0.0278097650852142	1.2670275349669	0.0440993601021501	825.482	0.99879	ADK	OyNyvT	TRUE	reported	0	0
rs11001078	7.1478e-49	10	76360022	C	T	23209	0.9434428674935	-0.29387	0.0200006809244624	215.884	0.995389	ADK	OyNyvT	TRUE	reported	0	0
rs113406502	1.0014e-19	10	75959526	T	C	16856	0.0243830090175605	-0.320158	0.0352259619332585	82.6045	0.988039	ADK	OyNyvT	TRUE	reported	0	0
rs117118249	1.0846e-11	10	76423929	G	A	4945	0.0122367101303912	-0.61857	0.0910385207548452	46.1666	0.978799	ADK	OyNyvT	TRUE	reported	0	0
rs11813221	3.434e-10	10	75923248	A	G	20290	0.0467289719626168	-0.147512	0.0234974804091909	39.4108	0.975254	ADK	OyNyvT	TRUE	reported	0	0
rs12244667	1.1059e-11	10	76553723	A	G	14418	0.0263463641334062	0.249333300535661	0.0367093094235452	46.1326	0.978783	ADK	OyNyvT	TRUE	reported	0	0
rs139236357	1.5238e-263	10	76382714	A	G	15845	0.0174378344350016	1.43488306187019	0.0413737510991665	1202.77	0.999169	ADK	OyNyvT	TRUE	reported	0	0
rs140149068	3.2717e-303	10	75828361	A	G	24055	0.0619112262947879	1.0405249614393	0.0176884821324149	3460.38	0.999711	ADK	OyNyvT	TRUE	reported	0	0
rs141257383	3.7617e-25	10	76071857	A	G	10650	0.0274087932647334	-0.432604	0.0417563523730689	107.334	0.990769	ADK	OyNyvT	TRUE	reported	0	0
rs144794200	4.5319e-24	10	76526893	T	C	5033	0.0138088615140076	0.855652162984624	0.084554786598609	102.404	0.990329	ADK	OyNyvT	TRUE	reported	0	0
rs185552199	4.2834e-18	10	76565063	C	T	15603	0.0231758844674276	-0.325439	0.0375327853970053	75.1828	0.986874	ADK	OyNyvT	TRUE	reported	0	0
rs2131957	4.3132e-162	10	75866929	C	A	26353	0.567895666553914	-0.235297	0.00867280251920904	736.059	0.998643	ADK	OyNyvT	TRUE	reported	0	0
rs34149159	1.7295e-13	10	76251653	G	T	19702	0.0376077370214472	-0.19484	0.0264434210228064	54.2904	0.981914	ADK	OyNyvT	TRUE	reported	0	0
rs4237279	1.492e-33	10	75913298	G	A	17748	0.0648261304299522	-0.259166	0.0214690787851075	145.724	0.993184	ADK	OyNyvT	TRUE	reported	0	0
rs61862619	1.982e-243	10	76529419	G	T	18570	0.0277896081771721	1.0217740827942	0.0306653966462945	1110.23	0.9991	ADK	OyNyvT	TRUE	reported	0	0
rs61863650	1.31e-253	10	76027514	T	G	18396	0.370107238605898	-0.356252	0.0104732290409971	1157.05	0.999136	ADK	OyNyvT	TRUE	reported	0	0
rs71473718	3.2717e-303	10	75811479	C	T	19554	0.0227387697288547	1.25738802627099	0.0327082792812899	1477.83	0.999324	ADK	OyNyvT	TRUE	reported	0	0
rs72820510	1.4858e-72	10	76372489	A	G	18011	0.0686285245004106	-0.372099	0.0206549595930018	324.54	0.996928	ADK	OyNyvT	TRUE	reported	0	0
rs75582317	2.5199e-30	10	75903662	C	T	16743	0.0253837424595353	-0.396052	0.0346084249832455	130.961	0.992422	ADK	OyNyvT	TRUE	reported	0	0
rs75670601	8.733e-11	10	76547290	C	T	8685	0.0134715025906736	-0.425943	0.0656579865556765	42.0851	0.97679	ADK	OyNyvT	TRUE	reported	0	0
rs79014227	1.9459e-65	10	75855980	T	C	18610	0.0594253604749788	-0.371655	0.0217545523523674	291.863	0.996585	ADK	OyNyvT	TRUE	reported	0	0
rs79392271	2.7325e-14	10	76379784	A	G	8336	0.0158949136276392	-0.469635	0.0617096114276683	57.9182	0.983027	ADK	OyNyvT	TRUE	reported	0	0
rs79948896	2.5804e-54	10	76497732	T	C	25911	0.0540989871966367	-0.29997	0.0193293164169132	240.836	0.995865	ADK	OyNyvT	TRUE	reported	0	0
rs79993375	4.2234e-27	10	75859213	A	G	23979	0.0273839540362915	-0.300932	0.0279126218455937	116.234	0.99147	ADK	OyNyvT	TRUE	reported	0	0
rs80080009	1.4902e-25	10	76173705	G	A	11741	0.0286176645941572	-0.407058	0.0389592485746452	109.167	0.990923	ADK	OyNyvT	TRUE	reported	0	0
rs80341670	2.1876e-13	10	76528852	C	T	15626	0.0219773299748111	-0.282588	0.0385169989091244	53.8272	0.981761	ADK	OyNyvT	TRUE	reported	0	0
rs946185	3.2717e-303	10	76423739	A	G	25971	0.374089609151573	0.569379283879424	0.00835105761734549	4648.58	0.999785	ADK	OyNyvT	TRUE	reported	0	0
rs10500722	1.8702e-134	11	10235358	T	G	31682	0.762468523320931	0.228178127832323	0.00924640372129765	608.979	0.998361	ADM	hJuKN5	TRUE	reported	0	0
rs1349326	3.2934e-12	11	10376420	G	A	31684	0.157146078394528	-0.0759617	0.0109069895977562	48.5043	0.9798	ADM	hJuKN5	TRUE	reported	0	0
rs143297331	1.0429e-10	11	10259754	A	G	23073	0.031059006556284	-0.173204	0.026810078206725	41.7368	0.976601	ADM	hJuKN5	TRUE	reported	0	0
rs147048201	5.0122e-14	11	10359048	G	A	25440	0.0271544316228824	0.205207623843172	0.0272458573553344	56.7265	0.982677	ADM	hJuKN5	TRUE	reported	0	0
rs2083714	1.0702e-303	11	10254004	G	A	31569	0.469974333811429	0.292544777140636	0.00780202627321944	1405.95	0.999289	ADM	hJuKN5	TRUE	reported	0	0
rs2403308	4.0563e-18	11	10392568	T	G	31355	0.481887366818874	0.0692644708881633	0.00798226071337436	75.2955	0.986893	ADM	hJuKN5	TRUE	reported	0	0
rs5010	8.2632e-09	11	10329244	C	T	23115	0.0241130820399113	0.174604852699048	0.0302970367855924	33.2133	0.970772	ADM	hJuKN5	TRUE	reported	0	0
rs61889797	8.4437e-19	11	10267755	T	C	17311	0.0335894083033671	0.263517858803506	0.0297619049494597	78.3969	0.987405	ADM	hJuKN5	TRUE	reported	0	0
rs74847924	1.7891e-42	11	10269742	T	G	31180	0.0566941199004022	-0.23581	0.0172645910203704	186.557	0.994668	ADM	hJuKN5	TRUE	reported	0	0
rs75581839	2.9261e-08	11	10428007	A	T	12328	0.113539225148215	-0.111186	0.0200491017463282	30.7548	0.968509	ADM	hJuKN5	TRUE	reported	0	0
rs75874276	1.3257e-12	11	10369246	A	C	12927	0.0168746816097809	0.341759882496378	0.0481915312966395	50.2922	0.980504	ADM	hJuKN5	TRUE	reported	0	0
rs76266926	1.0449e-09	11	10226754	G	A	22817	0.0204035621688648	0.201895059697374	0.033084533904263	37.2393	0.973849	ADM	hJuKN5	TRUE	reported	0	0
rs78350310	5.2302e-17	11	10370119	T	C	25463	0.041985481655876	0.184934565568035	0.0220646143969498	70.2495	0.985965	ADM	hJuKN5	TRUE	reported	0	0
rs79668791	5.2013e-09	11	10272208	A	G	21519	0.0269095110678667	-0.17384	0.029764630640453	34.1114	0.971519	ADM	hJuKN5	TRUE	reported	0	0
rs80073804	3.9377e-12	11	10275124	G	A	19153	0.0163730643557323	0.279041819996913	0.0402106520638249	48.1567	0.979657	ADM	hJuKN5	TRUE	reported	0	0
rs111249398	4.1611e-12	22	50881443	T	A	29037	0.179575995325933	0.0748766738662195	0.0108020649863987	48.0485	0.979612	ADM2	jfZYNB	TRUE	reported	0	0
rs13056677	3.8203e-10	22	50921644	A	G	27343	0.0760059277887552	-0.100959	0.0161247317055272	39.2014	0.975125	ADM2	jfZYNB	TRUE	reported	0	0
rs57949435	8.1492e-25	22	50911404	T	G	23049	0.128964059196617	0.142614211908661	0.0138647506740807	105.804	0.990637	ADM2	jfZYNB	TRUE	reported	0	0
rs76275199	2.4886e-09	22	50883660	A	G	29946	0.0762936753648828	0.0917192649639843	0.0153832019462262	35.549	0.972639	ADM2	jfZYNB	TRUE	reported	0	0
rs9616781	2.5119e-24	22	50908593	T	C	25661	0.1041970271058	-0.146742	0.0144191495120518	103.569	0.990437	ADM2	jfZYNB	TRUE	reported	0	0
rs9628184	3.8282e-08	22	50835040	A	G	23036	0.222509882523245	-0.0615476	0.0111937236143838	30.2324	0.967982	ADM2	jfZYNB	TRUE	reported	0	0
rs1046542	1.5259e-09	1	202993891	G	A	31101	0.211643835616438	-0.0592695	0.00981022751899823	36.5009	0.973334	ADORA1	rnhkPn	TRUE	reported	0	0
rs10920555	3.6071e-28	1	203027021	A	G	30648	0.333739884616874	0.0940813217862359	0.00854872850228853	121.117	0.991811	ADORA1	rnhkPn	TRUE	reported	0	0
rs10920581	7.6802e-10	1	203176399	C	T	31314	0.289963386554939	-0.0541388	0.00880119294415546	37.8385	0.974252	ADORA1	rnhkPn	TRUE	reported	0	0
rs111467700	3.7429e-65	1	203181560	T	C	29823	0.132189424846012	0.205076343962288	0.0120307605281173	290.566	0.99657	ADORA1	rnhkPn	TRUE	reported	0	0
rs115489487	3.9694e-17	1	203089719	A	G	18417	0.0138619040502167	0.374248003720913	0.0444797304128779	70.7937	0.986071	ADORA1	rnhkPn	TRUE	reported	0	0
rs11585881	1.6311e-32	1	203126662	C	T	30621	0.0581395348837209	-0.204556	0.0172285554936661	140.971	0.992956	ADORA1	rnhkPn	TRUE	reported	0	0
rs116600348	3.1166e-26	1	203077164	G	A	30986	0.0660233135868527	-0.171092	0.0161473113328606	112.269	0.991171	ADORA1	rnhkPn	TRUE	reported	0	0
rs12143879	2.2014e-11	1	203083528	T	G	26062	0.0204792618049998	-0.206773	0.0308989960011907	44.7815	0.978157	ADORA1	rnhkPn	TRUE	reported	0	0
rs12161235	2.7535e-15	1	203035608	T	G	31430	0.0883723552181593	-0.110925	0.0140383130025071	62.4353	0.984236	ADORA1	rnhkPn	TRUE	reported	0	0
rs1340239	2.1622e-12	1	203202885	A	G	30811	0.0515390534821085	0.127871191011677	0.0182056737918301	49.3324	0.980132	ADORA1	rnhkPn	TRUE	reported	0	0
rs138315843	1.0114e-08	1	203020454	G	A	30225	0.0557982994803968	-0.101456	0.0177101943906369	32.818	0.97043	ADORA1	rnhkPn	TRUE	reported	0	0
rs140752565	1.0145e-13	1	203110962	T	C	22604	0.0146769386492718	-0.290578	0.0390619875718946	55.3372	0.98225	ADORA1	rnhkPn	TRUE	reported	0	0
rs3753474	6.8636e-10	1	203114419	C	T	30708	0.736798393015799	0.0564946797942663	0.00915738897350856	38.0603	0.974399	ADORA1	rnhkPn	TRUE	reported	0	0
rs3766565	1.433e-08	1	203110760	A	G	27550	0.979079589951164	-0.168661	0.0297493109735535	32.1421	0.969827	ADORA1	rnhkPn	TRUE	reported	0	0
rs45479097	1.9812e-12	1	203136318	T	C	21313	0.034653165170992	-0.186103	0.026451226270954	49.5011	0.980198	ADORA1	rnhkPn	TRUE	reported	0	0
rs58592594	3.2717e-303	1	203058476	T	C	28545	0.320561456752656	0.498809797616783	0.0084679520727534	3469.87	0.999712	ADORA1	rnhkPn	TRUE	reported	0	0
rs60532472	6.4767e-16	1	203011480	T	C	31430	0.756586117479048	-0.0750182	0.00928453967652412	65.2848	0.984914	ADORA1	rnhkPn	TRUE	reported	0	0
rs74789139	1.6758e-13	1	203038366	A	C	25418	0.0219389988811597	0.22298408660662	0.0302453830595619	54.3538	0.981934	ADORA1	rnhkPn	TRUE	reported	0	0
rs75683960	4.1723e-106	1	203102206	C	T	27522	0.0425091405664949	0.458259855459307	0.0209455749206671	478.673	0.997915	ADORA1	rnhkPn	TRUE	reported	0	0
rs76868233	9.7238e-24	1	203123178	A	C	26363	0.0809349178349271	-0.16008	0.0159373855596226	100.888	0.990185	ADORA1	rnhkPn	TRUE	reported	0	0
rs77452745	2.9087e-41	1	203109402	A	G	21693	0.0143819954266458	0.540282796179041	0.0401565878953384	181.021	0.994506	ADORA1	rnhkPn	TRUE	reported	0	0
rs782807	6.2164e-12	1	203007612	T	G	31430	0.217238528317487	0.0664451740578632	0.00966503375485297	47.2629	0.97928	ADORA1	rnhkPn	TRUE	reported	0	0
rs79483487	1.0647e-20	1	203008236	A	C	22525	0.0258981021238138	0.276208690259727	0.0296059478278287	87.0396	0.988641	ADORA1	rnhkPn	TRUE	reported	0	0
rs872129	2.8469e-08	1	203169391	G	A	31430	0.102878725243339	-0.0728369	0.0131223522906325	30.8092	0.968563	ADORA1	rnhkPn	TRUE	reported	0	0
rs117699322	6.6315e-09	22	24821941	T	C	25652	0.030932594644506	-0.1478	0.0254832402072597	33.6388	0.971131	ADORA2A	KoO0uI	TRUE	reported	0	0
rs4822502	4.4343e-67	22	24881781	C	T	31086	0.424232602478551	-0.13974	0.00807598693561188	299.401	0.996671	ADORA2A	KoO0uI	TRUE	reported	0	0
rs6004177	7.408e-16	22	24928720	A	G	31352	0.138046883847344	-0.0932536	0.0115650467573304	65.0184	0.984853	ADORA2A	KoO0uI	TRUE	reported	0	0
rs8136239	1.8398e-11	22	24932967	A	C	29014	0.151823790005382	0.0776586956558044	0.0115592777422569	45.1356	0.978325	ADORA2A	KoO0uI	TRUE	reported	0	0
rs11078324	1.162e-09	17	15928222	C	T	22828	0.026809181706676	-0.176171	0.0289506512079312	37.0297	0.973705	ADORA2B	Z0UFx7	TRUE	reported	0	0
rs113946388	4.2074e-33	17	15828033	A	G	20831	0.0879698526234938	0.206608143317461	0.0172371680196777	143.669	0.993088	ADORA2B	Z0UFx7	TRUE	reported	0	0
rs11657857	5.5314e-74	17	15959537	A	G	23459	0.143100728931327	-0.238222	0.0130918506781354	331.102	0.996989	ADORA2B	Z0UFx7	TRUE	reported	0	0
rs116847886	7.9709e-14	17	15948768	C	T	24684	0.0449076324744774	-0.162168	0.0217072117717108	55.8114	0.982398	ADORA2B	Z0UFx7	TRUE	reported	0	0
rs117746119	8.4945e-10	17	15832406	T	C	17470	0.0185746994848311	0.242842401200632	0.0395805328422975	37.6431	0.974122	ADORA2B	Z0UFx7	TRUE	reported	0	0
rs118023219	2.6957e-40	17	15977214	C	T	21242	0.0429338103756708	0.316738868610135	0.023835203489441	176.59	0.994369	ADORA2B	Z0UFx7	TRUE	reported	0	0
rs118174899	8.6672e-10	17	15932379	G	A	23644	0.0197090170867873	-0.202715	0.0330574583208895	37.6039	0.974096	ADORA2B	Z0UFx7	TRUE	reported	0	0
rs146203615	6.8126e-33	17	15905699	T	C	17860	0.0171892497200448	0.484371747930371	0.0405464333908448	142.709	0.993042	ADORA2B	Z0UFx7	TRUE	reported	0	0
rs147141256	6.8039e-14	17	15955529	A	G	18575	0.0217227456258412	0.266230309747662	0.0355367019164758	56.1256	0.982495	ADORA2B	Z0UFx7	TRUE	reported	0	0
rs147597683	1.3032e-09	17	15924423	C	T	3413	0.0136243773806036	0.630070415556017	0.103850342924299	36.8097	0.973552	ADORA2B	Z0UFx7	TRUE	reported	0	0
rs149038043	4.6725e-22	17	15768264	C	A	19169	0.0698523657989462	-0.192984	0.0199878149162731	93.221	0.989387	ADORA2B	Z0UFx7	TRUE	reported	0	0
rs188416601	1.002e-14	17	15818826	C	A	3697	0.0117662969975656	0.827974186813886	0.106984466975125	59.8952	0.983578	ADORA2B	Z0UFx7	TRUE	reported	0	0
rs188969848	2.9114e-14	17	15766803	T	G	19542	0.0170913928973493	-0.296243	0.0389685255545537	57.7919	0.982991	ADORA2B	Z0UFx7	TRUE	reported	0	0
rs191115242	5.4732e-13	17	15942304	T	C	16127	0.0172381720096732	-0.30807	0.0427109343268876	52.0259	0.981141	ADORA2B	Z0UFx7	TRUE	reported	0	0
rs2324082	3.2717e-303	17	15868291	G	A	25001	0.53301867925283	0.348127826532193	0.0086890542275495	1605.21	0.999377	ADORA2B	Z0UFx7	TRUE	reported	0	0
rs71358386	3.8714e-27	17	15951154	C	T	21286	0.0551066428638542	-0.228529	0.0211816780774759	116.403	0.991482	ADORA2B	Z0UFx7	TRUE	reported	0	0
rs72821769	4.3101e-33	17	15931693	A	G	21301	0.0837988826815642	-0.20884	0.0174265469243306	143.616	0.993085	ADORA2B	Z0UFx7	TRUE	reported	0	0
rs74503177	7.2758e-16	17	15901486	A	G	18327	0.0256725050471981	0.265910850919161	0.032967288327299	65.0587	0.984862	ADORA2B	Z0UFx7	TRUE	reported	0	0
rs758857	3.5955e-63	17	15854257	G	A	26271	0.827947166076663	0.192893323469345	0.0114974175196753	281.471	0.99646	ADORA2B	Z0UFx7	TRUE	reported	0	0
rs79727018	2.1774e-15	17	15798787	A	G	19106	0.0191562859834607	-0.29549	0.0372589737805209	62.896	0.98435	ADORA2B	Z0UFx7	TRUE	reported	0	0
rs10776731	1.7306e-37	1	112073864	A	C	30077	0.299416046716263	-0.113601	0.0088781250294949	163.727	0.993929	ADORA3	VbK4k5	TRUE	reported	0	0
rs114129757	1.5497e-10	1	112050194	G	A	24590	0.0226492441711504	-0.193817	0.0302825341320988	40.9638	0.97617	ADORA3	VbK4k5	TRUE	reported	0	0
rs1264893	5.2831e-09	1	111969432	G	C	31569	0.0783196195364988	-0.0864289	0.0148045368561382	34.0822	0.971496	ADORA3	VbK4k5	TRUE	reported	0	0
rs17027794	8.5196e-21	1	112026449	A	G	30192	0.123243221722339	-0.115621	0.0123620282526678	87.4767	0.988698	ADORA3	VbK4k5	TRUE	reported	0	0
rs187597183	3.8325e-08	1	112086292	G	A	21291	0.0177294030587074	0.201771786642786	0.036695787331597	30.2335	0.967983	ADORA3	VbK4k5	TRUE	reported	0	0
rs2275796	3.2717e-303	1	112028577	A	T	30733	0.448515083015044	0.348237947705003	0.00786308495823903	1961.4	0.99949	ADORA3	VbK4k5	TRUE	reported	0	0
rs2275797	7.8162e-64	1	112033285	C	G	31353	0.0642552705685364	0.273466438205974	0.0162125280541378	284.516	0.996498	ADORA3	VbK4k5	TRUE	reported	0	0
rs2298187	4.799e-08	1	111992019	A	T	29902	0.909252024006122	0.0776674900510381	0.014228463351599	29.7963	0.967529	ADORA3	VbK4k5	TRUE	reported	0	0
rs4839139	3.0859e-10	1	112056416	T	C	31684	0.322935848772972	-0.0534393	0.00849025265992606	39.617	0.97538	ADORA3	VbK4k5	TRUE	reported	0	0
rs56312481	5.5112e-14	1	112028060	G	T	24827	0.01901073309032	0.246820106836971	0.0328244416890937	56.5414	0.982621	ADORA3	VbK4k5	TRUE	reported	0	0
rs6537704	5.1163e-36	1	112052105	C	T	31349	0.131593971226307	0.147660205964725	0.0117844395467495	157.003	0.993671	ADORA3	VbK4k5	TRUE	reported	0	0
rs76550157	5.2215e-53	1	112049405	A	G	31355	0.113565449010654	0.192159740297916	0.0125390534553515	234.853	0.99576	ADORA3	VbK4k5	TRUE	reported	0	0
rs77731749	1.3628e-08	1	112006863	G	A	25906	0.0318755700638471	-0.141908	0.0249931037625398	32.2385	0.969914	ADORA3	VbK4k5	TRUE	reported	0	0
rs78706758	3.2648e-13	1	112107510	G	T	27881	0.0468517056914847	-0.145805	0.0200205125819793	53.0392	0.981495	ADORA3	VbK4k5	TRUE	reported	0	0
rs9025	2.708e-27	1	112026198	A	T	28847	0.181789500252398	0.116586823523986	0.0107730314378897	117.118	0.991534	ADORA3	VbK4k5	TRUE	reported	0	0
rs11195432	2.9307e-10	10	112891591	A	T	31673	0.703943905556809	-0.0548156	0.00869785656920206	39.7177	0.975441	ADRA2A	YnPhbT	TRUE	reported	0	0
rs1034257	5.5788e-13	10	115832597	A	G	26609	0.760024803637867	-0.0731144	0.0101402769886641	51.9884	0.981128	ADRB1	cybDQU	TRUE	reported	0	0
rs10787511	2.7164e-08	10	115747997	A	G	26490	0.475934314835787	-0.048327	0.00869409773629297	30.898	0.96865	ADRB1	cybDQU	TRUE	reported	0	0
rs117648943	5.6242e-11	10	115846302	G	A	5926	0.0138373270334121	0.513462832626242	0.078349406061836	42.9484	0.977246	ADRB1	cybDQU	TRUE	reported	0	0
rs238746	1.5017e-10	10	115766996	A	C	26493	0.415864567999094	-0.0564127	0.00880746037114109	41.0253	0.976205	ADRB1	cybDQU	TRUE	reported	0	0
rs4917675	4.8201e-137	10	115799477	C	T	26609	0.242342816340336	0.249181125429221	0.0100002458284026	620.882	0.998392	ADRB1	cybDQU	TRUE	reported	0	0
rs4917676	1.4207e-30	10	115822543	C	T	26165	0.153277278807567	-0.139115	0.0121037953205573	132.101	0.992487	ADRB1	cybDQU	TRUE	reported	0	0
rs657497	9.5701e-18	10	115899972	A	G	26280	0.211491628614916	0.0915065024899675	0.010666336693084	73.5992	0.986595	ADRB1	cybDQU	TRUE	reported	0	0
rs659280	6.5507e-11	10	115899581	G	A	26280	0.164231354642314	0.0768272867622236	0.0117638400750633	42.6513	0.977091	ADRB1	cybDQU	TRUE	reported	0	0
rs72823019	3.8999e-48	10	115795716	A	C	24125	0.0252020725388601	0.421563955696139	0.0289182150733402	212.512	0.995316	ADRB1	cybDQU	TRUE	reported	0	0
rs77030796	1.3574e-10	10	115748636	T	G	26165	0.0502006497229123	-0.128432	0.020003785779616	41.2215	0.976315	ADRB1	cybDQU	TRUE	reported	0	0
rs10045453	3.5761e-08	5	148176161	T	C	27751	0.759745986946551	0.0547199165208157	0.00992975783853516	30.3678	0.96812	ADRB2	ZnIRI9	TRUE	reported	0	0
rs2082395	6.3059e-56	5	148200600	A	G	31684	0.421060543425157	0.126273925206405	0.00801459332972007	248.236	0.995988	ADRB2	ZnIRI9	TRUE	reported	0	0
rs6580587	5.7706e-12	5	148300556	T	C	29137	0.969350012467792	-0.165335	0.0240134258236462	47.4046	0.979341	ADRB2	ZnIRI9	TRUE	reported	0	0
rs67003124	4.8461e-14	5	148232300	G	A	31355	0.0625	-0.124208	0.0164821178112298	56.7898	0.982696	ADRB2	ZnIRI9	TRUE	reported	0	0
rs16980511	5.8336e-38	22	26010660	C	T	11496	0.0208534933230114	0.59020524533353	0.0458233886128517	165.894	0.994008	ADRBK2	w7ovQm	TRUE	reported	0	0
rs4822635	1.6689e-11	22	25899198	A	G	14258	0.424199084668192	-0.0805383	0.0119631486035421	45.3225	0.978412	ADRBK2	w7ovQm	TRUE	reported	0	0
rs5752175	2.592e-10	22	25940411	T	C	14260	0.0669026144537048	0.149609624241324	0.0236664174008675	39.9626	0.975588	ADRBK2	w7ovQm	TRUE	reported	0	0
rs59226697	1.0966e-10	22	25870037	G	C	11493	0.061166916007694	-0.177293	0.027474542681025	41.6412	0.976549	ADRBK2	w7ovQm	TRUE	reported	0	0
rs10254547	2.4708e-109	7	44137330	T	G	23866	0.446224256292906	-0.202463	0.00911396525316053	493.488	0.997978	AEBP1	F17Ysi	TRUE	reported	0	0
rs12671567	1.7947e-32	7	44088819	A	G	30293	0.687267031485447	-0.103737	0.00874293890043642	140.783	0.992947	AEBP1	F17Ysi	TRUE	reported	0	0
rs13898	2.2119e-16	7	44153825	A	G	29143	0.0291673591490776	-0.201852	0.024586431105948	67.4025	0.985381	AEBP1	F17Ysi	TRUE	reported	0	0
rs2075072	3.1681e-52	7	44144866	A	C	30970	0.0654180343695694	0.246204749669577	0.0161897990234739	231.265	0.995695	AEBP1	F17Ysi	TRUE	reported	0	0
rs2595705	1.8311e-23	7	44145021	A	G	23806	0.0236506326410763	0.300416677571534	0.0300961417737639	99.6383	0.990063	AEBP1	F17Ysi	TRUE	reported	0	0
rs6962541	7.403e-15	7	44133304	G	A	26731	0.0466383450314001	0.15934050403115	0.020487367924288	60.4895	0.983737	AEBP1	F17Ysi	TRUE	reported	0	0
rs7385482	2.7478e-25	7	44052242	T	C	30902	0.12333991559221	0.12688176850141	0.0122114421486574	107.96	0.990822	AEBP1	F17Ysi	TRUE	reported	0	0
rs75257662	7.5692e-14	7	44163838	T	G	28473	0.0430164971365074	-0.154285	0.0206334882171729	55.9115	0.982429	AEBP1	F17Ysi	TRUE	reported	0	0
rs11131792	7.4969e-43	4	178297365	C	T	31355	0.862880517503805	-0.158826	0.0115746159431163	188.291	0.994717	AGA	hT4aRG	TRUE	reported	0	0
rs111382190	5.5646e-19	4	178368219	G	A	29777	0.0291474374544571	0.21652356719376	0.0243271240035684	79.2189	0.987534	AGA	hT4aRG	TRUE	reported	0	0
rs112402098	2.9689e-32	4	178410876	T	G	25154	0.0229095074455899	0.351342368800016	0.0297168543347725	139.783	0.992897	AGA	hT4aRG	TRUE	reported	0	0
rs115280927	4.6657e-08	4	178314472	A	G	5069	0.0145985401459854	-0.451093	0.0825633925468099	29.8509	0.967586	AGA	hT4aRG	TRUE	reported	0	0
rs12499096	3.2717e-303	4	178356930	G	A	31354	0.692891662544237	0.510211253616286	0.00816324944586944	3906.38	0.999744	AGA	hT4aRG	TRUE	reported	0	0
rs13103027	6.7876e-46	4	178313581	A	G	31355	0.352416286149163	0.118493841266938	0.00833219709074746	202.243	0.99508	AGA	hT4aRG	TRUE	reported	0	0
rs138418203	5.5537e-52	4	178398019	G	A	21711	0.0161096417408031	0.575222858818113	0.0379174483743417	230.141	0.995674	AGA	hT4aRG	TRUE	reported	0	0
rs139713684	1.8061e-51	4	178426723	A	G	13718	0.0166933955387083	-0.705364	0.0467354714371821	227.79	0.995629	AGA	hT4aRG	TRUE	reported	0	0
rs144671353	1.2475e-171	4	178393108	T	C	29068	0.0424498812153545	-0.566937	0.0203006034608636	779.923	0.998719	AGA	hT4aRG	TRUE	reported	0	0
rs149599100	6.8475e-69	4	178428709	G	A	29325	0.0275051546391753	0.440582900501377	0.0251158876126654	307.722	0.996761	AGA	hT4aRG	TRUE	reported	0	0
rs151244651	1.1075e-63	4	178345957	A	G	24839	0.022237401335762	-0.509694	0.0302546496019688	283.815	0.996489	AGA	hT4aRG	TRUE	reported	0	0
rs17677230	1.2258e-24	4	178293066	C	T	29618	0.0304771217862527	-0.244485	0.0238601257292004	104.993	0.990565	AGA	hT4aRG	TRUE	reported	0	0
rs17739370	2.7403e-10	4	178295429	T	C	27180	0.402239312372766	-0.0551761	0.00874049855252342	39.8502	0.97552	AGA	hT4aRG	TRUE	reported	0	0
rs17740191	1.4021e-50	4	178316968	A	G	29384	0.0522645933604838	0.276175720469652	0.0184643997853644	223.718	0.99555	AGA	hT4aRG	TRUE	reported	0	0
rs185751274	7.6419e-16	4	178327054	A	G	5708	0.0217238962859145	0.514535949986655	0.0638389992415111	64.962	0.98484	AGA	hT4aRG	TRUE	reported	0	0
rs188862741	5.2173e-11	4	178444629	C	A	8404	0.0256833884049264	-0.319269	0.0486356987451301	43.0927	0.97732	AGA	hT4aRG	TRUE	reported	0	0
rs2048073	2.9518e-12	4	178270916	A	G	31684	0.208839114585291	-0.068161	0.00976546759354863	48.7176	0.979886	AGA	hT4aRG	TRUE	reported	0	0
rs34073757	9.4061e-11	4	178295695	C	T	28413	0.136536978318622	-0.0790629	0.0122084112583722	41.9399	0.976712	AGA	hT4aRG	TRUE	reported	0	0
rs34407399	2.3151e-09	4	178260485	A	G	29498	0.0641608320026205	0.100314342880938	0.0167915406305449	35.6899	0.972745	AGA	hT4aRG	TRUE	reported	0	0
rs3828487	3.2717e-303	4	178353473	C	A	31684	0.162783268818821	-0.441592	0.0104708346744626	1778.6	0.999438	AGA	hT4aRG	TRUE	reported	0	0
rs4690509	1.31e-30	4	178296148	A	G	21385	0.632004904966278	-0.114955	0.00999563211620512	132.262	0.992496	AGA	hT4aRG	TRUE	reported	0	0
rs4690512	3.6705e-233	4	178325212	A	G	30902	0.79790529291052	0.321113681326186	0.00984905551018098	1062.99	0.99906	AGA	hT4aRG	TRUE	reported	0	0
rs62345467	4.6761e-48	4	178300410	G	T	30077	0.262998960083193	-0.134414	0.00922848582746493	212.142	0.995308	AGA	hT4aRG	TRUE	reported	0	0
rs6552231	8.2738e-38	4	178327855	C	T	28548	0.0336343884463	-0.297497	0.0231463078624757	165.197	0.993983	AGA	hT4aRG	TRUE	reported	0	0
rs6832968	3.2717e-303	4	178372845	G	A	31353	0.158021919476368	0.562843906266703	0.0104764262736521	2886.35	0.999654	AGA	hT4aRG	TRUE	reported	0	0
rs72702989	3.343e-09	4	178297242	G	T	11536	0.0188825259247794	0.285616613661682	0.0482958138726868	34.9742	0.972202	AGA	hT4aRG	TRUE	reported	0	0
rs72704907	6.2549e-37	4	178326129	A	G	31229	0.0363997858836125	0.270547473987075	0.0213103338154223	161.178	0.993834	AGA	hT4aRG	TRUE	reported	0	0
rs75467014	1.2517e-95	4	178318471	A	G	31352	0.0513376717281273	-0.372919	0.0179728487313512	430.521	0.997683	AGA	hT4aRG	TRUE	reported	0	0
rs76304709	1.1659e-26	4	178290677	A	G	27980	0.0396856581532416	-0.230954	0.0216099124637343	114.221	0.991321	AGA	hT4aRG	TRUE	reported	0	0
rs77222710	6.8103e-47	4	178330563	A	G	27077	0.0235205890373602	-0.406224	0.0282472924657401	206.813	0.995188	AGA	hT4aRG	TRUE	reported	0	0
rs79992919	2.1445e-46	4	178325708	C	T	21993	0.0149249320250621	-0.559784	0.0391418935389893	204.53	0.995135	AGA	hT4aRG	TRUE	reported	0	0
rs80050498	8.667e-234	4	178449720	T	C	31065	0.0490573297422085	-0.596271	0.0182639519587678	1065.85	0.999063	AGA	hT4aRG	TRUE	reported	0	0
rs1269852	8.4069e-20	6	32080191	C	G	13565	0.102528323892036	0.181736398837136	0.0199534913084251	82.9557	0.988089	AGER	byTuUY	TRUE	reported	0	0
rs1269854	1.0902e-25	6	32070838	C	T	13058	0.0267930352578016	0.3998503897595	0.0381605815710387	109.791	0.990974	AGER	byTuUY	TRUE	reported	0	0
rs13199524	1.7688e-13	6	32066765	T	C	13566	0.088298857672121	0.157282045677745	0.0213544656263486	54.2476	0.9819	AGER	byTuUY	TRUE	reported	0	0
rs3130342	2.5378e-24	6	32080146	A	C	13566	0.1359683484801	-0.179555	0.0176451019839936	103.549	0.990435	AGER	byTuUY	TRUE	reported	0	0
rs41268896	1.8048e-11	6	32070069	A	G	13564	0.33490930142802	-0.086315	0.0128429607223597	45.1692	0.978341	AGER	byTuUY	TRUE	reported	0	0
rs2359664	1.1774e-12	5	76337043	A	C	31470	0.102841143973843	0.0932029772796493	0.0131120364198601	50.5265	0.980593	AGGF1	uDjdxJ	TRUE	reported	0	0
rs34983206	2.7489e-12	5	76358722	G	A	31339	0.242559861016693	-0.0650866	0.00931151896625921	48.8587	0.979943	AGGF1	uDjdxJ	TRUE	reported	0	0
rs9293702	6.3074e-22	5	76355054	G	A	31355	0.606533554767117	0.0785567387476705	0.00816224790612096	92.6291	0.98932	AGGF1	uDjdxJ	TRUE	reported	0	0
rs12002299	6.7886e-31	9	139573977	T	C	19507	0.0855737250554324	-0.208457	0.0180369625651817	133.569	0.992569	AGPAT2	72nSGQ	TRUE	reported	0	0
rs145716493	7.7596e-09	9	139611735	T	C	15914	0.0220500046129717	-0.220149	0.0381310092021951	33.3333	0.970874	AGPAT2	72nSGQ	TRUE	reported	0	0
rs7859621	1.1995e-10	9	139623977	G	A	23991	0.493365404948192	0.0587497744186074	0.00912334411345717	41.4672	0.976452	AGPAT2	72nSGQ	TRUE	reported	0	0
rs2710869	7.9261e-10	1	938116	T	G	10456	0.0332031	-0.236801	0.0385267133829437	37.7782	0.974212	AGRN	Ddurb5	TRUE	reported	0	0
rs889414	4.0155e-51	16	67490826	A	G	29569	0.03772214790751	0.323378559714474	0.0215012340235688	226.202	0.995599	AGRP	vUkcAg	TRUE	reported	0	0
1.4666e-18	rs6088437	20	32810291	A	G	4254	0.0173845355474831	0.722777786029382	0.0822057693697192	77.3045	0.987229	AHCY	eZHLMF	TRUE	reported	0	0
rs2188795	5.8069e-45	7	17306986	C	T	31464	0.688644137879187	0.120750893177359	0.00858203104272571	197.971	0.994974	AHR	Z5TrGj	TRUE	reported	0	0
rs2237297	4.4303e-31	7	17359594	A	G	31470	0.105396670299523	-0.150177	0.0129533598730266	134.414	0.992615	AHR	Z5TrGj	TRUE	reported	0	0
rs7458455	1.4524e-26	7	17239633	T	G	31355	0.153997131425983	-0.117799	0.0110433998409124	113.783	0.991288	AHR	Z5TrGj	TRUE	reported	0	0
rs74919529	6.1119e-88	7	17269707	T	C	29447	0.0385788660213129	0.422520544579935	0.0212538692525508	395.202	0.997476	AHR	Z5TrGj	TRUE	reported	0	0
rs6856408	5.4987e-33	4	107236868	G	A	31684	0.181573903566462	-0.12301	0.0102818152610761	143.133	0.993062	AIMP1	mdB7a7	TRUE	reported	0	0
rs727618	1.0829e-08	4	107179126	T	C	30918	0.154877529698564	0.063517645365575	0.011109533243358	32.6887	0.970316	AIMP1	mdB7a7	TRUE	reported	0	0
rs518365	3.2408e-34	1	46010652	G	A	31682	0.544349231405269	-0.0970596	0.00795805050278604	148.752	0.993322	AKR1A1	kpuvsk	TRUE	reported	0	0
rs72688441	1.4138e-10	1	46051053	A	G	27223	0.0661007765938234	0.110558417918633	0.0172359718630944	41.1445	0.976272	AKR1A1	kpuvsk	TRUE	reported	0	0
rs113665798	1.0455e-34	7	134229541	T	C	28799	0.0535842361556755	-0.226776	0.0184544530209729	151.005	0.993421	AKR1B1	IjQBnp	TRUE	reported	0	0
rs117198347	3.2588e-09	7	134191996	C	T	25437	0.0351722945220286	0.142334552764715	0.024050717758185	35.0239	0.972241	AKR1B1	IjQBnp	TRUE	reported	0	0
rs117425320	1.5441e-30	7	134191457	T	C	28135	0.85145390482828	-0.135836	0.0118259067621115	131.935	0.992478	AKR1B1	IjQBnp	TRUE	reported	0	0
rs12669537	1.2542e-14	7	134132443	T	C	28135	0.813276803345336	-0.0833224	0.010806495004003	59.4503	0.983457	AKR1B1	IjQBnp	TRUE	reported	0	0
rs149764477	5.951e-13	7	134211231	T	C	24872	0.028452402056373	-0.194003	0.0269392702434821	51.8616	0.981083	AKR1B1	IjQBnp	TRUE	reported	0	0
rs1722895	2.7684e-51	7	134184731	A	G	28464	0.266917724422695	-0.142167	0.00943729598596692	226.936	0.995613	AKR1B1	IjQBnp	TRUE	reported	0	0
rs2974975	1.2103e-100	7	134134135	G	A	24389	0.282890267650922	0.212130652806335	0.00996058847754775	453.562	0.9978	AKR1B1	IjQBnp	TRUE	reported	0	0
rs55832222	3.8155e-09	7	134223842	C	T	25531	0.0203462085001938	0.184561327776128	0.0313240542729342	34.7157	0.972001	AKR1B1	IjQBnp	TRUE	reported	0	0
rs62463005	3.3804e-23	7	134039289	A	C	28799	0.0938243176928013	0.141526652780122	0.0142656492198333	98.4223	0.989942	AKR1B1	IjQBnp	TRUE	reported	0	0
rs62466187	7.1848e-22	7	134117634	C	T	27639	0.0625320753227271	-0.168554	0.0175375813800368	92.3713	0.98929	AKR1B1	IjQBnp	TRUE	reported	0	0
rs6971727	3.2464e-52	7	134042887	C	T	28917	0.359352098913901	-0.131253	0.00863195725711906	231.207	0.995694	AKR1B1	IjQBnp	TRUE	reported	0	0
rs6977112	1.2206e-18	7	134030156	G	A	28916	0.508925886951293	0.073206809184561	0.00830677860687867	77.6672	0.987288	AKR1B1	IjQBnp	TRUE	reported	0	0
rs73164856	8.973e-248	7	134233851	T	C	28911	0.39104612261775	0.281060439777494	0.00836026603658375	1130.21	0.999116	AKR1B1	IjQBnp	TRUE	reported	0	0
rs75396611	3.8301e-10	7	134070991	T	C	23487	0.0208933377402144	-0.201796	0.0322322207069774	39.1964	0.975122	AKR1B1	IjQBnp	TRUE	reported	0	0
rs75627053	2.4077e-09	7	134152856	T	C	26513	0.0230324313158438	0.172647819201967	0.0289303784040697	35.6134	0.972688	AKR1B1	IjQBnp	TRUE	reported	0	0
rs78504666	1.5384e-66	7	134159742	A	G	26752	0.0240754377352316	0.483328995705692	0.0280488283631732	296.931	0.996644	AKR1B1	IjQBnp	TRUE	reported	0	0
rs111970989	1.3985e-12	10	5003078	T	G	14262	0.119649136217704	-0.129013	0.0182116526458264	50.1845	0.980463	AKR1C1	TzdgUG	TRUE	reported	0	0
rs12360243	9.5883e-15	10	5024234	T	C	14263	0.217503805175038	-0.110914	0.0143216746627842	59.9773	0.9836	AKR1C1	TzdgUG	TRUE	reported	0	0
rs1937878	5.7691e-11	10	5117327	T	C	14263	0.558664361682138	-0.0779786	0.0119060441316413	42.896	0.977219	AKR1C1	TzdgUG	TRUE	reported	0	0
rs2961585	8.4571e-22	10	4880374	T	C	13925	0.0397162284321817	0.293420652117373	0.0305824910486714	92.0525	0.989253	AKR1C1	TzdgUG	TRUE	reported	0	0
rs4339941	1.6804e-25	10	4884322	C	A	14263	0.0486527804318746	-0.286138	0.0274160013955241	108.929	0.990903	AKR1C1	TzdgUG	TRUE	reported	0	0
rs5011018	8.9815e-33	10	4967006	G	C	14263	0.874197931607156	0.211819706788751	0.0177654894103674	142.16	0.993015	AKR1C1	TzdgUG	TRUE	reported	0	0
rs7089546	3.3028e-12	10	4914209	C	G	14261	0.266608787558508	0.0931003588870395	0.0133680372877835	48.5029	0.979799	AKR1C1	TzdgUG	TRUE	reported	0	0
rs72769970	4.3754e-20	10	5003639	A	G	14263	0.216434167781387	0.131574522591835	0.014335078998947	84.2449	0.988269	AKR1C1	TzdgUG	TRUE	reported	0	0
rs77529416	2.1863e-23	10	4895923	C	T	14260	0.072590691178136	-0.226611	0.0227427212907871	99.2833	0.990028	AKR1C1	TzdgUG	TRUE	reported	0	0
rs9733478	4.5463e-08	10	5035015	A	G	14261	0.289485012131173	-0.0713168	0.013042340876112	29.9001	0.967638	AKR1C1	TzdgUG	TRUE	reported	0	0
rs10795212	6.1468e-54	10	4952086	C	A	31141	0.360369101978691	-0.128562	0.00831417802056665	239.104	0.995835	AKR1C2	rzSeMx	TRUE	reported	0	0
rs10904400	1.652e-53	10	5089876	G	A	31468	0.294734468372985	-0.134132	0.00871020467677182	237.142	0.995801	AKR1C2	rzSeMx	TRUE	reported	0	0
rs11252860	3.2717e-303	10	5024356	A	C	29254	0.767597261509449	0.480575902147675	0.00937630407883193	2627	0.999619	AKR1C2	rzSeMx	TRUE	reported	0	0
rs11252868	4.9647e-50	10	5030956	G	A	26434	0.308835117971539	-0.13942	0.00937432334883456	221.191	0.995499	AKR1C2	rzSeMx	TRUE	reported	0	0
rs11252879	2.5858e-124	10	5049527	C	A	26248	0.436690512928414	-0.206479	0.0087070964806608	562.349	0.998225	AKR1C2	rzSeMx	TRUE	reported	0	0
rs11252880	6.3149e-20	10	5049652	A	G	29688	0.0724210782919595	-0.144496	0.0158116288933998	83.514	0.988168	AKR1C2	rzSeMx	TRUE	reported	0	0
rs116911347	1.0712e-11	10	5023944	T	C	25264	0.0331813948929079	-0.168656	0.0248151817066924	46.1924	0.97881	AKR1C2	rzSeMx	TRUE	reported	0	0
rs117006308	2.4888e-18	10	4980124	A	G	30688	0.0700236186936152	-0.137958	0.0157980521417571	76.2583	0.987056	AKR1C2	rzSeMx	TRUE	reported	0	0
rs117215634	3.4159e-19	10	4967921	T	C	29479	0.0612559915508977	-0.153574	0.0171510594318384	80.1777	0.987681	AKR1C2	rzSeMx	TRUE	reported	0	0
rs11816204	3.5824e-55	10	5043328	T	C	30803	0.233193277310924	-0.148473	0.0094900572620733	244.769	0.995931	AKR1C2	rzSeMx	TRUE	reported	0	0
rs139546361	3.2717e-303	10	4938607	G	T	31350	0.124995281060063	0.51655807040425	0.0117180380879457	1943.25	0.999486	AKR1C2	rzSeMx	TRUE	reported	0	0
rs140317925	1.1319e-10	10	5152789	C	T	27095	0.0664297922101286	0.111146997797387	0.017236635671012	41.5806	0.976515	AKR1C2	rzSeMx	TRUE	reported	0	0
rs141643774	2.1612e-09	10	5035812	C	T	26240	0.0219374152205435	-0.178239	0.0297804187972194	35.8214	0.972842	AKR1C2	rzSeMx	TRUE	reported	0	0
rs142151674	1.8942e-08	10	5050250	T	C	25135	0.0281148268718556	-0.151577	0.0269648216637065	31.599	0.969324	AKR1C2	rzSeMx	TRUE	reported	0	0
rs143354375	1.2395e-278	10	5034783	G	T	25754	0.0254870052170583	0.97345974199277	0.0272922435234039	1272.21	0.999215	AKR1C2	rzSeMx	TRUE	reported	0	0
rs144491977	3.535e-09	10	5103445	C	T	28400	0.0330302901567611	0.138546200770154	0.0234637154758335	34.8655	0.972118	AKR1C2	rzSeMx	TRUE	reported	0	0
rs147683642	6.7886e-31	10	5140429	A	C	21194	0.0160679942924499	0.445048468139076	0.0385079965164075	133.571	0.992569	AKR1C2	rzSeMx	TRUE	reported	0	0
rs150857516	4.3011e-21	10	4938461	A	G	30513	0.134355995633869	-0.111709	0.0118525862284599	88.8287	0.988868	AKR1C2	rzSeMx	TRUE	reported	0	0
rs1937883	2.9301e-220	10	5062212	A	G	31141	0.704661339421613	0.273884191683268	0.00864530704395718	1003.63	0.999005	AKR1C2	rzSeMx	TRUE	reported	0	0
rs2904800	3.2717e-303	10	5003148	T	C	31470	0.606204667593671	0.301191873687083	0.00797952274403064	1424.73	0.999299	AKR1C2	rzSeMx	TRUE	reported	0	0
rs35308766	6.7045e-165	10	5011853	G	T	22069	0.0181311018131102	0.960157946879897	0.0350838749202484	748.98	0.998667	AKR1C2	rzSeMx	TRUE	reported	0	0
rs4448588	2.2356e-88	10	4985548	A	T	30603	0.366851837464067	-0.166078	0.0083330635757978	397.205	0.997489	AKR1C2	rzSeMx	TRUE	reported	0	0
rs4491123	5.0649e-43	10	4954952	G	A	31140	0.140739754176339	-0.157962	0.0114878959055536	189.071	0.994739	AKR1C2	rzSeMx	TRUE	reported	0	0
rs4881397	1.1151e-17	10	5121872	A	T	31351	0.836881842204605	-0.0924291	0.0107961521921015	73.2959	0.98654	AKR1C2	rzSeMx	TRUE	reported	0	0
rs61830347	4.068e-14	10	4953264	G	A	29978	0.06292550861966	0.127005530790628	0.016802340423166	57.1355	0.982799	AKR1C2	rzSeMx	TRUE	reported	0	0
rs61830356	2.6263e-09	10	5000626	A	G	31018	0.0512100011469205	-0.108372	0.0182040365041239	35.4406	0.972558	AKR1C2	rzSeMx	TRUE	reported	0	0
rs7094443	8.9439e-10	10	4940163	G	A	26032	0.2819186623211	-0.0596382	0.00973351211721883	37.5414	0.974054	AKR1C2	rzSeMx	TRUE	reported	0	0
rs72769943	6.4602e-13	10	4955775	T	C	31013	0.0647942795962068	-0.117188	0.0162978192572767	51.7019	0.981025	AKR1C2	rzSeMx	TRUE	reported	0	0
rs72769963	7.5725e-283	10	4991764	A	G	22957	0.0254476127320955	1.03629029954687	0.0288347004520679	1291.61	0.999226	AKR1C2	rzSeMx	TRUE	reported	0	0
rs78987993	5.3091e-11	10	4946389	C	T	31026	0.0476399770686031	-0.123583	0.018833655164312	43.0572	0.977302	AKR1C2	rzSeMx	TRUE	reported	0	0
rs7923027	1.5958e-29	10	5117424	A	G	28703	0.281666806475967	0.104460073966888	0.00925826462761238	127.304	0.992206	AKR1C2	rzSeMx	TRUE	reported	0	0
rs10795254	1.0049e-21	10	5236360	T	C	31355	0.126997716894977	0.114684067345484	0.0119754471676257	91.7113	0.989214	AKR1C3	6xzPNd	TRUE	reported	0	0
rs111495161	8.0343e-21	10	5149385	T	C	21189	0.0215961275909147	-0.31212	0.0333493165375185	87.5928	0.988712	AKR1C3	6xzPNd	TRUE	reported	0	0
rs11252932	7.824e-110	10	5131180	G	A	30902	0.19588028032679	0.223889422097088	0.0100549442706604	495.801	0.997987	AKR1C3	6xzPNd	TRUE	reported	0	0
rs114488149	2.8059e-13	10	5152587	A	G	22280	0.0165940133682069	0.270514850856389	0.0370395775743337	53.3397	0.981597	AKR1C3	6xzPNd	TRUE	reported	0	0
rs117879599	6.1055e-14	10	5203316	A	G	26101	0.0191905260154095	0.239199907630955	0.0318678267560558	56.34	0.98256	AKR1C3	6xzPNd	TRUE	reported	0	0
rs12247748	1.8975e-70	10	5240150	A	G	31684	0.164493216580856	-0.189206	0.01066273679224	314.871	0.996834	AKR1C3	6xzPNd	TRUE	reported	0	0
rs12360243	4.0555e-15	10	5024234	T	C	31355	0.217503805175038	-0.0759402	0.00967008679422714	61.6712	0.984044	AKR1C3	6xzPNd	TRUE	reported	0	0
rs149447514	1.2502e-17	10	5103330	T	C	24518	0.0222959419842617	-0.261065	0.0305407478446368	73.07	0.986499	AKR1C3	6xzPNd	TRUE	reported	0	0
rs149775057	5.2716e-10	10	5171286	A	G	21074	0.0158134883430214	0.242275449493275	0.0390087347029811	38.574	0.974731	AKR1C3	6xzPNd	TRUE	reported	0	0
rs191428137	6.8664e-14	10	5188368	T	C	20398	0.0175553090125954	-0.281995	0.0376475272038683	56.1061	0.982489	AKR1C3	6xzPNd	TRUE	reported	0	0
rs1937865	3.0027e-12	10	5049637	G	T	30902	0.29867967630774	0.0612775074626549	0.00878190628181993	48.6883	0.979875	AKR1C3	6xzPNd	TRUE	reported	0	0
rs35516441	3.4234e-13	10	5141440	T	C	27194	0.0171119851711199	0.240354550209799	0.0330311615603165	52.9489	0.981464	AKR1C3	6xzPNd	TRUE	reported	0	0
rs35983920	1.6389e-15	10	5148012	T	C	25919	0.0177029360967185	-0.26499	0.0332660200609663	63.454	0.984485	AKR1C3	6xzPNd	TRUE	reported	0	0
rs45579536	2.6784e-28	10	5238562	C	T	28815	0.02893850042123	-0.27356	0.0247969967169721	121.705	0.99185	AKR1C3	6xzPNd	TRUE	reported	0	0
rs80261696	2.1187e-11	10	5115735	T	C	21028	0.0145427192377609	0.27252962576198	0.0406894242530354	44.8605	0.978195	AKR1C3	6xzPNd	TRUE	reported	0	0
rs9329315	4.5793e-44	10	5148923	A	G	30902	0.75483021644016	-0.12978	0.00932128262173595	193.85	0.994868	AKR1C3	6xzPNd	TRUE	reported	0	0
rs11624762	2.4328e-42	14	105312935	T	C	26008	0.12292199488491	0.181449861009779	0.0133060925017805	185.957	0.994651	AKT1	eaVlrg	TRUE	reported	0	0
rs12432267	1.5837e-09	14	105249233	C	T	11957	0.0237190407548159	-0.256089	0.042430424737373	36.4273	0.973282	AKT1	eaVlrg	TRUE	reported	0	0
rs2494735	1.0404e-08	14	105242966	C	T	29245	0.63496200214857	-0.0491329	0.00858367256882958	32.7642	0.970383	AKT1	eaVlrg	TRUE	reported	0	0
rs34050645	2.1659e-08	14	105315119	T	C	25913	0.0675657079950461	0.0979128778018226	0.017490064270984	31.3398	0.969078	AKT1	eaVlrg	TRUE	reported	0	0
rs4262882	2.1252e-16	14	105275892	T	C	14743	0.222650738406547	-0.114729	0.0139662641277595	67.4813	0.985397	AKT1	eaVlrg	TRUE	reported	0	0
rs45490496	4.466e-203	14	105272678	A	T	22246	0.418440498511084	-0.286334	0.00941678548909073	924.573	0.99892	AKT1	eaVlrg	TRUE	reported	0	0
rs55752802	4.9214e-30	14	105315567	G	T	17151	0.0726666155380014	-0.23593	0.0207214299192073	129.636	0.992345	AKT1	eaVlrg	TRUE	reported	0	0
rs7157574	1.1855e-08	14	105171847	A	G	18082	0.255941302791696	0.0686463572794352	0.0120392075061708	32.5117	0.97016	AKT1	eaVlrg	TRUE	reported	0	0
rs72715988	2.443e-13	14	105271352	T	C	14070	0.0784294034946776	0.162050322302358	0.0221313706676079	53.6146	0.98169	AKT1	eaVlrg	TRUE	reported	0	0
rs73345596	2.5211e-14	14	105175387	T	C	18230	0.137129905085706	-0.11584	0.0152006516954007	58.0751	0.983072	AKT1	eaVlrg	TRUE	reported	0	0
rs79405222	6.1438e-38	14	105214669	A	C	17517	0.0763894069377098	-0.257766	0.0200192867561156	165.789	0.994004	AKT1	eaVlrg	TRUE	reported	0	0
rs17846842	1.6493e-18	19	40744346	T	A	31567	0.0785897629473049	0.129681882466832	0.0147716602461336	77.0726	0.987191	AKT2	xTYW8U	TRUE	reported	0	0
rs4332845	2.1849e-22	19	40785505	T	A	31567	0.30309149932055	-0.0841543	0.00864655192415825	94.7254	0.989553	AKT2	xTYW8U	TRUE	reported	0	0
rs142553495	1.0786e-11	1	243649069	A	G	25534	0.0371747211895911	0.158809385973316	0.0233687551095258	46.1829	0.978806	AKT3	DttVfs	TRUE	reported	0	0
rs67027895	6.0834e-34	1	243667216	T	C	31256	0.221804652561164	0.116648211028833	0.00960431200527222	147.511	0.993266	AKT3	DttVfs	TRUE	reported	0	0
rs77891117	3.0441e-09	1	243947308	G	A	26822	0.0648458748866727	-0.103885	0.0175215386594799	35.153	0.97234	AKT3	DttVfs	TRUE	reported	0	0
rs113646777	1.1846e-51	3	105133366	T	G	24646	0.0198252516478463	0.486311545971597	0.0321621857579459	228.633	0.995645	ALCAM	4o8a1c	TRUE	reported	0	0
rs114585781	3.3512e-09	3	104999433	T	G	26617	0.0583511280289667	0.109266867262124	0.0184778413877167	34.9683	0.972198	ALCAM	4o8a1c	TRUE	reported	0	0
rs115399993	3.4096e-43	3	105313470	A	G	28473	0.0327378408410975	-0.3234	0.0234708144943328	189.855	0.99476	ALCAM	4o8a1c	TRUE	reported	0	0
rs13081046	4.1155e-22	3	105298176	T	C	31569	0.06178757454518	-0.159569	0.0165048446558516	93.4702	0.989415	ALCAM	4o8a1c	TRUE	reported	0	0
rs144057106	1.8106e-10	3	105126346	G	A	21907	0.0222789923954373	0.206220391533093	0.0323396727983272	40.6623	0.975997	ALCAM	4o8a1c	TRUE	reported	0	0
rs145837385	1.6698e-25	3	105277999	A	G	24107	0.0209909625893232	-0.330839	0.0316974856997062	108.939	0.990904	ALCAM	4o8a1c	TRUE	reported	0	0
rs148287455	2.337e-34	3	105252398	C	A	23611	0.0240612861458783	-0.365905	0.0299355607844776	149.404	0.993351	ALCAM	4o8a1c	TRUE	reported	0	0
rs150119942	4.1003e-50	3	105119427	G	A	23960	0.0268996558114906	0.418363641638954	0.0281054476933226	221.578	0.995507	ALCAM	4o8a1c	TRUE	reported	0	0
rs151020260	2.9434e-12	3	105170986	A	G	10815	0.0134146341463415	-0.411636	0.0589710523124528	48.7246	0.979889	ALCAM	4o8a1c	TRUE	reported	0	0
rs16851097	3.2717e-303	3	105092229	T	G	31565	0.230520951302378	-0.378644	0.0092064668945422	1691.52	0.999409	ALCAM	4o8a1c	TRUE	reported	0	0
rs2700344	1.054e-15	3	104998924	C	A	31684	0.617854861137209	0.0655033038800971	0.00816708691338301	64.3268	0.984692	ALCAM	4o8a1c	TRUE	reported	0	0
rs35067598	1.6848e-33	3	105221432	G	A	27980	0.0550534817725387	0.222970551340038	0.0184858312957575	145.485	0.993173	ALCAM	4o8a1c	TRUE	reported	0	0
rs4569688	5.9034e-98	3	105323732	G	A	30902	0.775854725674682	-0.201177	0.00957763531439628	441.206	0.997739	ALCAM	4o8a1c	TRUE	reported	0	0
rs4894929	4.1325e-27	3	105227621	T	G	28589	0.0192438547248448	-0.327583	0.0303792879626739	116.275	0.991473	ALCAM	4o8a1c	TRUE	reported	0	0
rs55653703	2.9776e-38	3	105256540	T	C	23318	0.0197335964479526	-0.429011	0.0331751139503596	167.229	0.994056	ALCAM	4o8a1c	TRUE	reported	0	0
rs605324	2.618e-11	3	105301926	C	A	22597	0.112230339002397	-0.0992489	0.0148877021521663	44.4422	0.977994	ALCAM	4o8a1c	TRUE	reported	0	0
rs6770045	3.2717e-303	3	105229911	T	C	31569	0.807899901864573	-0.424572	0.00981542235647807	1871.05	0.999466	ALCAM	4o8a1c	TRUE	reported	0	0
rs74352761	3.7813e-10	3	105062194	G	A	17604	0.0172400031925932	-0.256133	0.0408981491071751	39.2214	0.975138	ALCAM	4o8a1c	TRUE	reported	0	0
rs75621676	4.4913e-09	3	104992381	T	A	31240	0.0523791324288171	0.105261480983126	0.0179470905838137	34.3994	0.971751	ALCAM	4o8a1c	TRUE	reported	0	0
rs76004022	5.9563e-166	3	105084740	C	T	30546	0.022064308429194	0.747041592637447	0.0272090791181925	753.81	0.998675	ALCAM	4o8a1c	TRUE	reported	0	0
rs7616103	1.7665e-66	3	105305809	G	A	31346	0.572475353050893	-0.138391	0.00803506943229972	296.646	0.99664	ALCAM	4o8a1c	TRUE	reported	0	0
rs7624777	3.2717e-303	3	105234139	C	T	31684	0.294806268555752	0.324819212915103	0.00851924487748022	1453.72	0.999313	ALCAM	4o8a1c	TRUE	reported	0	0
rs7636761	5.2258e-105	3	105067763	C	T	31566	0.423785436563361	0.173976652027361	0.00799422188447081	473.619	0.997893	ALCAM	4o8a1c	TRUE	reported	0	0
rs7647531	2.0493e-19	3	105085111	A	C	31270	0.955277724756633	0.174096375007789	0.0193210710608265	81.1927	0.987833	ALCAM	4o8a1c	TRUE	reported	0	0
rs76486927	6.498e-16	3	105367305	A	G	25907	0.0305059523809524	-0.206137	0.0255132096083729	65.2799	0.984912	ALCAM	4o8a1c	TRUE	reported	0	0
rs78761191	2.9531e-35	3	105299699	A	C	24510	0.0202469771031644	0.396096401058153	0.0319682655834123	153.52	0.993528	ALCAM	4o8a1c	TRUE	reported	0	0
rs894933	2.6737e-16	3	105338331	T	C	31355	0.371061643835616	0.0676054178107289	0.00825735197326699	67.0319	0.985301	ALCAM	4o8a1c	TRUE	reported	0	0
rs901280	2.1786e-196	3	105226511	G	A	31568	0.177329860717926	0.307197777006957	0.0102753072080516	893.813	0.998882	ALCAM	4o8a1c	TRUE	reported	0	0
rs976454	8.7156e-28	3	105334386	A	G	27310	0.0516303125702721	-0.210799	0.0192946070571753	119.362	0.991692	ALCAM	4o8a1c	TRUE	reported	0	0
rs9834320	7.5569e-22	3	104989475	C	T	28473	0.0512436960423968	-0.182261	0.0189744105669849	92.2676	0.989278	ALCAM	4o8a1c	TRUE	reported	0	0
rs9834384	1.9863e-10	3	105165209	C	T	29084	0.0296555458369778	0.155403557177309	0.0244253044727318	40.4801	0.975892	ALCAM	4o8a1c	TRUE	reported	0	0
rs9873354	1.6286e-14	3	105327805	A	G	31565	0.270064175160438	0.0687540677091045	0.00895573428887269	58.9379	0.983316	ALCAM	4o8a1c	TRUE	reported	0	0
rs9879039	7.8412e-172	3	105073420	C	T	31684	0.106674433462362	-0.355244	0.0127128594373599	780.85	0.998721	ALCAM	4o8a1c	TRUE	reported	0	0
rs10469298	2.4344e-22	19	50024391	G	A	11158	0.196957183221039	-0.162947	0.0167611961021337	94.5115	0.98953	ALDH16A1	GibeSI	TRUE	reported	0	0
rs115776071	1.5386e-08	19	49987053	T	C	10845	0.0260035405004545	-0.241011	0.0426025337446515	32.0039	0.969701	ALDH16A1	GibeSI	TRUE	reported	0	0
rs147362951	4.0052e-25	19	49959772	A	G	10333	0.022748572889154	0.480590313564296	0.0464141151166939	107.214	0.990759	ALDH16A1	GibeSI	TRUE	reported	0	0
rs1578944	3.2717e-303	19	49945850	C	T	14178	0.7739100419521	0.527381472473479	0.013488258676587	1528.76	0.999346	ALDH16A1	GibeSI	TRUE	reported	0	0
rs185216186	1.8189e-08	19	49983123	A	G	7294	0.0141835518474374	-0.393238	0.0698667486069048	31.6789	0.969399	ALDH16A1	GibeSI	TRUE	reported	0	0
rs34165679	8.8656e-10	19	50013393	C	T	8568	0.098031256342602	-0.157098	0.0256340627441165	37.5585	0.974065	ALDH16A1	GibeSI	TRUE	reported	0	0
rs35279796	2.2204e-31	19	50053452	A	G	11496	0.147322757623442	-0.215556	0.0184984165854801	135.785	0.992689	ALDH16A1	GibeSI	TRUE	reported	0	0
rs3745309	3.7485e-32	19	49935536	A	G	11496	0.353724278482677	-0.161831	0.0137105373499176	139.32	0.992873	ALDH16A1	GibeSI	TRUE	reported	0	0
rs55732330	1.3276e-12	19	49932178	G	A	11494	0.313081104276927	-0.100634	0.0141912383166564	50.2865	0.980502	ALDH16A1	GibeSI	TRUE	reported	0	0
rs701717	5.0167e-39	19	49995254	G	A	14263	0.0490678655866052	0.356068977119488	0.0272471879706681	170.775	0.994178	ALDH16A1	GibeSI	TRUE	reported	0	0
rs73054110	1.8964e-08	19	49992462	T	C	8312	0.0132522917497011	0.380536654971438	0.0676954894724419	31.599	0.969324	ALDH16A1	GibeSI	TRUE	reported	0	0
rs74529756	2.9204e-14	19	50003177	A	G	8567	0.0263359950859951	0.36145438194873	0.0475479001234863	57.7889	0.98299	ALDH16A1	GibeSI	TRUE	reported	0	0
rs77552159	7.1074e-19	19	49968360	G	A	9496	0.0297144327244662	-0.377632	0.0425586793923601	78.7337	0.987458	ALDH16A1	GibeSI	TRUE	reported	0	0
rs78663425	7.8893e-40	19	49990992	T	G	9730	0.0186357749316448	0.693938916329786	0.0525388902514204	174.454	0.9943	ALDH16A1	GibeSI	TRUE	reported	0	0
rs8107051	4.3746e-32	19	50055156	G	A	10333	0.307623551121619	0.176531066273477	0.0149723138351619	139.016	0.992858	ALDH16A1	GibeSI	TRUE	reported	0	0
rs10512016	1.5087e-23	9	75793246	T	C	31643	0.104949639206254	0.129507352705529	0.0129493108463598	100.022	0.990101	ALDH1A1	dT3OaX	TRUE	reported	0	0
rs11143438	1.4147e-08	9	75649046	G	A	31643	0.0725909500901984	-0.0868454	0.0153125897751118	32.1659	0.969849	ALDH1A1	dT3OaX	TRUE	reported	0	0
rs11143504	6.7414e-31	9	75762282	T	G	31315	0.129775494672755	0.137135968737822	0.0118651285041247	133.585	0.99257	ALDH1A1	dT3OaX	TRUE	reported	0	0
rs11143516	2.8097e-14	9	75790680	C	T	27270	0.210299078030133	-0.0798425	0.0104962014205469	57.8634	0.983012	ALDH1A1	dT3OaX	TRUE	reported	0	0
rs11143519	5.7614e-27	9	75791397	C	T	31522	0.119473704081247	0.131793288755712	0.0122567623718426	115.621	0.991425	ALDH1A1	dT3OaX	TRUE	reported	0	0
rs11788245	4.1734e-10	9	75750665	G	A	31354	0.0667388578593412	0.0999041810060773	0.0159910653871272	39.0313	0.97502	ALDH1A1	dT3OaX	TRUE	reported	0	0
rs13292949	1.5787e-16	9	75500490	G	T	31315	0.0409817351598174	0.166117044156326	0.0201339350054937	68.0724	0.985522	ALDH1A1	dT3OaX	TRUE	reported	0	0
rs146832195	8.7526e-23	9	75710351	C	T	30037	0.0342172626189905	-0.22016	0.0224077171345614	96.5346	0.989747	ALDH1A1	dT3OaX	TRUE	reported	0	0
rs62560391	2.1753e-16	9	75476820	T	C	30862	0.216633755372285	-0.0801498	0.00976008284713684	67.4369	0.985388	ALDH1A1	dT3OaX	TRUE	reported	0	0
rs67640943	2.1116e-10	9	75462241	A	G	30037	0.116610671146308	0.0807072273850819	0.0127033978758865	40.3632	0.975824	ALDH1A1	dT3OaX	TRUE	reported	0	0
rs71507833	2.9418e-110	9	75793722	T	C	31635	0.139924812030075	-0.253686	0.0113709183954636	497.741	0.997995	ALDH1A1	dT3OaX	TRUE	reported	0	0
rs72734871	2.6454e-39	9	75609720	T	C	31528	0.0751330540142679	-0.197614	0.0150660681997916	172.043	0.994221	ALDH1A1	dT3OaX	TRUE	reported	0	0
rs75071948	6.3999e-28	9	75768836	G	T	24072	0.0249776750538425	-0.319088	0.0291317152354651	119.975	0.991734	ALDH1A1	dT3OaX	TRUE	reported	0	0
rs75260654	1.1079e-19	9	75788108	T	C	24505	0.0208525937339497	-0.286484	0.0315590977064244	82.4046	0.98801	ALDH1A1	dT3OaX	TRUE	reported	0	0
rs76093066	2.7801e-15	9	75579129	A	G	23371	0.0166976388281592	-0.284803	0.0360492410191118	62.4163	0.984231	ALDH1A1	dT3OaX	TRUE	reported	0	0
rs76755135	1.4023e-22	9	75570770	A	G	25955	0.0239244741873805	0.280323014459414	0.0286690408430659	95.6073	0.989649	ALDH1A1	dT3OaX	TRUE	reported	0	0
rs7858789	8.1504e-73	9	75617710	A	G	31519	0.311980818607461	0.154361227065927	0.00855267405051597	325.741	0.996939	ALDH1A1	dT3OaX	TRUE	reported	0	0
rs79854818	2.0658e-08	9	75586403	C	T	10298	0.0276458293748812	-0.237901	0.0424345654161382	31.4306	0.969165	ALDH1A1	dT3OaX	TRUE	reported	0	0
rs8187896	2.1653e-12	9	75555531	C	T	21638	0.0240016864422092	0.220341502369135	0.0313715904050822	49.331	0.980132	ALDH1A1	dT3OaX	TRUE	reported	0	0
rs57887591	1.837e-09	15	58795990	G	C	25567	0.772898889979612	-0.06341	0.0105479344461834	36.1393	0.973074	ALDH1A2	sfNeXy	TRUE	reported	0	0
rs8032266	2.3023e-08	15	58299101	G	A	23120	0.0371271683514289	0.137341169032323	0.0245791952023772	31.2224	0.968966	ALDH1A2	sfNeXy	TRUE	reported	0	0
rs1555480	8.4413e-09	9	38386351	T	C	26395	0.283682212785148	-0.0555725	0.00964900496719594	33.1707	0.970735	ALDH1B1	pTfjzf	TRUE	reported	0	0
rs2181139	1.0771e-11	9	38374977	T	C	26393	0.218551509001391	-0.0715092	0.0105228632547623	46.1802	0.978805	ALDH1B1	pTfjzf	TRUE	reported	0	0
rs4878802	9.3562e-18	9	38391218	G	C	25947	0.211765605290318	0.0920754593609062	0.0107292796719655	73.6456	0.986603	ALDH1B1	pTfjzf	TRUE	reported	0	0
rs77054814	4.1942e-28	9	38393451	G	A	24163	0.0681379989334208	0.19793422724112	0.0180076082172111	120.817	0.991791	ALDH1B1	pTfjzf	TRUE	reported	0	0
rs77402149	2.1609e-17	9	38401902	G	A	26279	0.0833238968784207	0.133733586549031	0.0157613627207193	71.9935	0.9863	ALDH1B1	pTfjzf	TRUE	reported	0	0
rs7846941	1.844e-10	9	38394563	A	G	26066	0.281906392694064	-0.0619952	0.00972672533053982	40.6241	0.975975	ALDH1B1	pTfjzf	TRUE	reported	0	0
rs112425375	3.9698e-11	12	112297396	T	C	31234	0.0724607209755725	-0.101866	0.0154223523546177	43.6273	0.977592	ALDH2	QXNfjm	TRUE	reported	0	0
rs11513729	2.6436e-81	12	112273499	T	C	28134	0.589032481894271	-0.162583	0.00851332074059347	364.715	0.997266	ALDH2	QXNfjm	TRUE	reported	0	0
rs117600114	4.1055e-87	12	112126696	A	C	27776	0.0449759922470376	0.402187114528798	0.0203289079321067	391.407	0.997452	ALDH2	QXNfjm	TRUE	reported	0	0
rs12370770	4.7002e-10	12	112277084	T	C	20855	0.04106463878327	-0.153548	0.0246517440203622	38.7967	0.974872	ALDH2	QXNfjm	TRUE	reported	0	0
rs139160703	8.4313e-09	12	112299278	A	G	25342	0.0227956777026694	0.171301594770973	0.0297414092350248	33.1741	0.970738	ALDH2	QXNfjm	TRUE	reported	0	0
rs76592670	2.0728e-11	12	112134085	A	G	27773	0.0707771609833465	-0.110774	0.0165316548441836	44.8994	0.978213	ALDH2	QXNfjm	TRUE	reported	0	0
rs7969271	4.6709e-257	12	112156802	A	T	28379	0.109981119121181	0.450266737823158	0.0131472034309395	1172.93	0.999148	ALDH2	QXNfjm	TRUE	reported	0	0
rs11204407	2.1372e-97	17	19552719	G	A	31684	0.303431169904919	-0.179729	0.00858158109081664	438.634	0.997725	ALDH3A2	ztJXQd	TRUE	reported	0	0
rs11655989	5.9452e-51	17	19622324	A	G	31484	0.355882464311409	0.1245243487938	0.00829382705548781	225.423	0.995583	ALDH3A2	ztJXQd	TRUE	reported	0	0
rs118025864	3.3631e-08	17	19551095	G	T	19130	0.0152614727854856	-0.230072	0.041669958489623	30.4848	0.968239	ALDH3A2	ztJXQd	TRUE	reported	0	0
rs2247518	3.2589e-14	17	19454575	C	A	31675	0.191578947368421	0.0765331889689899	0.0100864806158638	57.5732	0.982927	ALDH3A2	ztJXQd	TRUE	reported	0	0
rs72840375	1.2084e-11	17	19484358	C	T	28588	0.172734232126909	-0.0749384	0.0110543342026967	45.9562	0.978704	ALDH3A2	ztJXQd	TRUE	reported	0	0
rs73984117	3.5436e-09	17	19665804	A	G	22454	0.0204844927786409	0.196540214251179	0.0332876402369762	34.8608	0.972114	ALDH3A2	ztJXQd	TRUE	reported	0	0
rs112754197	2.0947e-19	11	67816175	A	G	31562	0.0848907010986522	-0.128472	0.0142619412633866	81.1441	0.987826	ALDH3B1	DuRMNU	TRUE	reported	0	0
rs141151466	5.0417e-10	11	67866003	A	G	25767	0.0326696307751788	-0.153956	0.0247609893870833	38.6598	0.974786	ALDH3B1	DuRMNU	TRUE	reported	0	0
rs144759295	2.6842e-10	11	67705227	A	G	24505	0.0239835306227483	-0.186321	0.029499816167988	39.8919	0.975545	ALDH3B1	DuRMNU	TRUE	reported	0	0
rs145506132	1.2998e-10	11	67735589	A	G	8975	0.0151282051282051	-0.392105	0.0610080423791244	41.3076	0.976364	ALDH3B1	DuRMNU	TRUE	reported	0	0
rs2286164	1.2971e-111	11	67793448	G	A	31683	0.773526758869513	-0.211399	0.00941670137812619	503.976	0.99802	ALDH3B1	DuRMNU	TRUE	reported	0	0
rs2428816	5.8955e-10	11	67763554	A	G	25199	0.158467501490757	0.0754882978768156	0.0121887035791606	38.357	0.974592	ALDH3B1	DuRMNU	TRUE	reported	0	0
rs3819255	4.4198e-36	11	67837771	T	A	31146	0.356641479038012	-0.104641	0.00834348602905655	157.292	0.993683	ALDH3B1	DuRMNU	TRUE	reported	0	0
rs406548	2.5007e-17	11	67697167	G	T	15522	0.633961902938643	-0.0995362	0.011754811335544	71.7019	0.986245	ALDH3B1	DuRMNU	TRUE	reported	0	0
rs75652621	3.2866e-09	11	67818973	A	G	25522	0.047513082603805	0.123017276807969	0.020791886693028	35.0062	0.972227	ALDH3B1	DuRMNU	TRUE	reported	0	0
rs1009971	5.5707e-52	1	19222020	G	A	23259	0.0401054735678135	-0.356721	0.023514616944554	230.135	0.995674	ALDH4A1	usTtE5	TRUE	reported	0	0
rs112939612	1.7443e-14	6	24456074	C	A	26941	0.0291777188328912	0.19606869842946	0.0255687308046711	58.8028	0.983278	ALDH5A1	1DxqvA	TRUE	reported	0	0
rs116478188	9.9605e-09	6	24498036	A	G	28230	0.0198661196285899	0.172761154398849	0.030142398045686	32.8501	0.970458	ALDH5A1	1DxqvA	TRUE	reported	0	0
rs11753038	4.1211e-17	6	24453197	T	C	25213	0.0374664812791737	0.196927019925487	0.0234172090998855	70.7197	0.986057	ALDH5A1	1DxqvA	TRUE	reported	0	0
rs11758106	6.1395e-155	6	24457156	G	T	31568	0.412580681689503	0.212020771454781	0.00799556408287349	703.167	0.99858	ALDH5A1	1DxqvA	TRUE	reported	0	0
rs12194307	5.3941e-12	6	24625562	T	A	31562	0.821742741722354	-0.0716483	0.0103916467860586	47.5383	0.979398	ALDH5A1	1DxqvA	TRUE	reported	0	0
rs13199423	3.9753e-13	6	24577310	G	A	27233	0.0463038180341186	0.14781944669694	0.0203706258798236	52.6568	0.981363	ALDH5A1	1DxqvA	TRUE	reported	0	0
rs138320800	2.4949e-19	6	24457462	A	C	15770	0.0139317438055166	-0.430739	0.0479184929818427	80.8021	0.987775	ALDH5A1	1DxqvA	TRUE	reported	0	0
rs148716963	1.7772e-33	6	24549727	C	T	15969	0.0151000550761887	-0.550731	0.0456765120061805	145.376	0.993168	ALDH5A1	1DxqvA	TRUE	reported	0	0
rs16889523	2.5356e-10	6	24616480	T	A	31569	0.186325205706953	0.0646048561157697	0.0102145294895917	40.0031	0.975612	ALDH5A1	1DxqvA	TRUE	reported	0	0
rs17373803	4.4759e-36	6	24481175	T	C	16236	0.0163963802526655	-0.54536	0.0434878797241021	157.264	0.993681	ALDH5A1	1DxqvA	TRUE	reported	0	0
rs2753921	3.3303e-19	6	24417620	G	A	26942	0.0585814240636576	0.164068544312685	0.0183169455089408	80.2314	0.987689	ALDH5A1	1DxqvA	TRUE	reported	0	0
rs2760180	3.2474e-60	6	24549540	A	C	24502	0.0203325268955577	0.521054762314884	0.0318337464757382	267.911	0.996281	ALDH5A1	1DxqvA	TRUE	reported	0	0
rs2793429	7.2593e-11	6	24457574	A	T	26456	0.0555165801412469	0.123594933906786	0.0189699528658367	42.4491	0.976985	ALDH5A1	1DxqvA	TRUE	reported	0	0
rs2817247	3.8734e-47	6	24472423	A	G	31684	0.102803562704348	0.188001781612155	0.0130375715403714	207.936	0.995214	ALDH5A1	1DxqvA	TRUE	reported	0	0
rs57470320	3.0609e-15	6	24396432	A	G	30825	0.0361747572815534	-0.169972	0.0215473364629011	62.2253	0.984184	ALDH5A1	1DxqvA	TRUE	reported	0	0
rs62401890	8.0946e-27	6	24423930	G	C	31563	0.849271368166717	-0.119048	0.0111041524951009	114.94	0.991375	ALDH5A1	1DxqvA	TRUE	reported	0	0
rs72833097	4.0081e-21	6	24458229	C	A	26244	0.055694647834097	0.179227030321761	0.0190008089309163	88.9739	0.988886	ALDH5A1	1DxqvA	TRUE	reported	0	0
rs72834991	4.2838e-74	6	24575023	T	C	31033	0.160528546112952	-0.198061	0.0108764199914835	331.608	0.996993	ALDH5A1	1DxqvA	TRUE	reported	0	0
rs78420872	3.2717e-303	6	24464429	A	C	31567	0.116318133776234	-0.474687	0.0121226494078701	1533.27	0.999348	ALDH5A1	1DxqvA	TRUE	reported	0	0
rs793651	1.0581e-28	6	24395933	T	G	30902	0.409106748751307	-0.0907548	0.00816492946085974	123.548	0.991971	ALDH5A1	1DxqvA	TRUE	reported	0	0
rs793715	1.8963e-22	6	24445131	T	C	31355	0.0497146118721461	-0.178804	0.0183444880970029	95.004	0.989584	ALDH5A1	1DxqvA	TRUE	reported	0	0
rs807524	8.8902e-15	6	24570886	T	G	30902	0.175959267433306	-0.0818315	0.0105533223178511	60.1261	0.98364	ALDH5A1	1DxqvA	TRUE	reported	0	0
rs807534	3.8745e-11	6	24551664	C	T	31300	0.85998093422307	-0.0760644	0.0115099133673652	43.6736	0.977615	ALDH5A1	1DxqvA	TRUE	reported	0	0
rs7148979	1.1084e-18	14	74547318	A	T	30946	0.124310138551194	0.107365390961609	0.0121677044993777	77.8594	0.987319	ALDH6A1	vkP1am	TRUE	reported	0	0
rs79909528	1.4684e-09	14	74630584	C	A	31529	0.40490299690496	-0.0490334	0.00810790745786816	36.5735	0.973385	ALDH6A1	vkP1am	TRUE	reported	0	0
rs111298714	7.2402e-20	5	126011746	A	G	14262	0.027998839426345	0.326525861117077	0.0357871857078591	83.2492	0.98813	ALDH7A1	ptBVcz	TRUE	reported	0	0
rs112498647	6.3296e-15	5	125898117	A	G	13100	0.0152026213077627	0.39278550770319	0.0503745537177215	60.7979	0.983818	ALDH7A1	ptBVcz	TRUE	reported	0	0
rs13154789	6.9544e-29	5	125925850	A	G	10330	0.419715118161217	-0.156282	0.0140132207336327	124.378	0.992024	ALDH7A1	ptBVcz	TRUE	reported	0	0
rs144272515	1.3075e-59	5	125930950	T	C	10333	0.0397541178145915	-0.57242	0.0351550863833832	265.126	0.996242	ALDH7A1	ptBVcz	TRUE	reported	0	0
rs144282930	2.3603e-16	5	125910033	T	C	10332	0.107605469101376	-0.183535	0.0223762767879708	67.2761	0.985354	ALDH7A1	ptBVcz	TRUE	reported	0	0
rs148217955	1.5676e-08	5	125789825	T	C	13429	0.0257480245050164	-0.21756	0.0384803747515577	31.9655	0.969665	ALDH7A1	ptBVcz	TRUE	reported	0	0
rs4626334	7.6545e-16	5	125897227	C	T	14263	0.770148401826484	0.113162033812338	0.0140404771656933	64.9588	0.984839	ALDH7A1	ptBVcz	TRUE	reported	0	0
rs4836272	4.3746e-11	5	125883341	T	C	11496	0.655565808237564	0.0913011153233795	0.0138526021216191	43.44	0.977498	ALDH7A1	ptBVcz	TRUE	reported	0	0
rs900641	3.9619e-146	5	125931022	G	T	14258	0.890255530129672	0.476745231718832	0.0185200598132566	662.656	0.998493	ALDH7A1	ptBVcz	TRUE	reported	0	0
rs117206061	3.2667e-26	6	135332566	A	G	26293	0.0345571863497978	-0.252321	0.0238236348941712	112.174	0.991164	ALDH8A1	O0HVV8	TRUE	reported	0	0
rs117966977	1.3939e-20	6	135358904	C	T	27266	0.0331157528285466	-0.22223	0.0238936166488363	86.5049	0.988572	ALDH8A1	O0HVV8	TRUE	reported	0	0
rs149244084	6.7915e-09	6	135166302	T	C	28975	0.0210012556199117	0.167817151062174	0.028953959810589	33.5936	0.971093	ALDH8A1	O0HVV8	TRUE	reported	0	0
rs35889658	2.6683e-09	6	135141891	T	C	27018	0.0254047158191096	0.16258755425048	0.0273215067049488	35.4132	0.972537	ALDH8A1	O0HVV8	TRUE	reported	0	0
rs4451150	4.03e-305	6	135279063	G	T	30780	0.381199516871745	-0.303059	0.00811671562033461	1394.1	0.999283	ALDH8A1	O0HVV8	TRUE	reported	0	0
rs5012874	4.9637e-36	6	135267925	T	C	25034	0.311017929438982	-0.120614	0.00962421018076425	157.061	0.993673	ALDH8A1	O0HVV8	TRUE	reported	0	0
rs62429512	4.767e-21	6	135158857	T	C	27709	0.0377620287751355	-0.209453	0.0222490905729001	88.6234	0.988842	ALDH8A1	O0HVV8	TRUE	reported	0	0
rs6569987	1.4085e-74	6	135323377	A	G	30780	0.864761832867819	0.214179250549156	0.0117222322862842	333.837	0.997013	ALDH8A1	O0HVV8	TRUE	reported	0	0
rs72970257	2.5905e-24	6	135191443	A	G	27191	0.0444007858546169	-0.211398	0.0207784977083258	103.508	0.990431	ALDH8A1	O0HVV8	TRUE	reported	0	0
rs72970280	5.9655e-34	6	135216600	A	G	27132	0.0419329423093758	-0.259447	0.0213594880997625	147.542	0.993268	ALDH8A1	O0HVV8	TRUE	reported	0	0
rs72972197	5.2445e-26	6	135352337	C	T	27807	0.0435671393892935	0.218661020984719	0.0207316653694553	111.243	0.991091	ALDH8A1	O0HVV8	TRUE	reported	0	0
rs75841989	9.2911e-29	6	135287237	A	G	25117	0.0560462771830445	0.215309259990006	0.0193501626664875	123.81	0.991988	ALDH8A1	O0HVV8	TRUE	reported	0	0
rs76344333	4.5525e-10	6	135302256	G	A	23860	0.0143731700825126	0.239561338504978	0.0384294232257977	38.8603	0.974912	ALDH8A1	O0HVV8	TRUE	reported	0	0
rs76625023	3.0131e-16	6	135337655	A	G	30451	0.0582075291419836	-0.14129	0.0172878601111898	66.7947	0.98525	ALDH8A1	O0HVV8	TRUE	reported	0	0
rs78456295	1.264e-20	6	135348611	C	T	24936	0.0279718583212033	0.252425254653404	0.027109269782568	86.7022	0.988598	ALDH8A1	O0HVV8	TRUE	reported	0	0
rs9321476	7.745e-90	6	135150550	C	A	30892	0.33996091107269	-0.169583	0.00843804663117809	403.905	0.99753	ALDH8A1	O0HVV8	TRUE	reported	0	0
rs9389229	1.4173e-21	6	135140172	T	C	29828	0.786782554224415	0.0952273878345363	0.00998096488114709	91.0288	0.989134	ALDH8A1	O0HVV8	TRUE	reported	0	0
rs9389245	1.2691e-44	6	135265649	G	A	30511	0.0702001906577693	-0.22135	0.0157942694611352	196.409	0.994934	ALDH8A1	O0HVV8	TRUE	reported	0	0
rs10800135	2.874e-267	1	165675486	C	G	30818	0.197248225879511	-0.346751	0.00992786409139765	1219.9	0.999181	ALDH9A1	IWCfnQ	TRUE	reported	0	0
rs10918252	1.9851e-187	1	165664999	T	C	30606	0.0580289193302892	-0.497902	0.0170519624218601	852.587	0.998828	ALDH9A1	IWCfnQ	TRUE	reported	0	0
rs112376933	1.1179e-08	1	165742358	C	T	20523	0.0175032413409891	-0.214813	0.0376092671674801	32.6235	0.970259	ALDH9A1	IWCfnQ	TRUE	reported	0	0
rs114763603	1.3057e-11	1	165622729	G	A	22858	0.020127347291172	-0.225168	0.0332700228962621	45.8045	0.978635	ALDH9A1	IWCfnQ	TRUE	reported	0	0
rs11587760	1.1556e-234	1	165649531	A	C	30153	0.116583420451466	-0.407863	0.0124694518361363	1069.88	0.999066	ALDH9A1	IWCfnQ	TRUE	reported	0	0
rs117895696	3.3641e-15	1	165674633	A	G	22593	0.0173263261619314	0.283588727472571	0.0360034947976401	62.0424	0.984138	ALDH9A1	IWCfnQ	TRUE	reported	0	0
rs11810856	3.6721e-93	1	165676548	T	G	30268	0.192506360342302	0.209613463138196	0.0102379817983792	419.189	0.99762	ALDH9A1	IWCfnQ	TRUE	reported	0	0
rs12063408	6.4984e-11	1	165761752	C	T	23606	0.0208246887966805	0.210330241690544	0.032200468728937	42.6657	0.977099	ALDH9A1	IWCfnQ	TRUE	reported	0	0
rs138453198	5.259e-38	1	165664315	A	G	24033	0.0299893438879586	-0.343473	0.0266510118048184	166.095	0.994015	ALDH9A1	IWCfnQ	TRUE	reported	0	0
rs139194917	5.1259e-10	1	165746090	A	G	24501	0.0155885997521685	0.226475497824382	0.0364383855685778	38.63	0.974767	ALDH9A1	IWCfnQ	TRUE	reported	0	0
rs141456574	1.9715e-16	1	165664865	C	T	27747	0.0224371290722002	0.235431678722501	0.0286280890491622	67.6309	0.985429	ALDH9A1	IWCfnQ	TRUE	reported	0	0
rs142657651	7.2378e-10	1	165548179	A	G	12369	0.0164117866467736	0.307830706853835	0.0499652172334943	37.9567	0.97433	ALDH9A1	IWCfnQ	TRUE	reported	0	0
rs1572542	2.1384e-74	1	165550009	A	G	30935	0.401480702018114	0.148862717596555	0.0081576211261627	333	0.997006	ALDH9A1	IWCfnQ	TRUE	reported	0	0
rs16849624	1.444e-117	1	165679564	T	A	30813	0.173688979499377	0.243017329587833	0.0105425937958368	531.349	0.998122	ALDH9A1	IWCfnQ	TRUE	reported	0	0
rs1890080	3.8428e-17	1	165639630	T	C	29078	0.0597123464770524	0.147129613346454	0.0174788078961289	70.856	0.986083	ALDH9A1	IWCfnQ	TRUE	reported	0	0
rs4147598	3.5437e-28	1	165602524	G	A	30929	0.104762620757057	0.144226770202856	0.0131033052178957	121.152	0.991813	ALDH9A1	IWCfnQ	TRUE	reported	0	0
rs4147601	7.5864e-09	1	165621695	G	T	29328	0.143268538516919	0.0680516962588651	0.0117787444844423	33.3795	0.970913	ALDH9A1	IWCfnQ	TRUE	reported	0	0
rs4147602	1.1226e-238	1	165621778	T	C	30935	0.363974595061821	-0.270933	0.00821256606506987	1088.35	0.999082	ALDH9A1	IWCfnQ	TRUE	reported	0	0
rs4578194	3.2717e-303	1	165650616	T	C	30935	0.69251005298959	0.325621627040876	0.00851329531122384	1462.96	0.999317	ALDH9A1	IWCfnQ	TRUE	reported	0	0
rs61800425	2.7809e-13	1	165689342	A	G	30818	0.27321455533746	0.065971215858781	0.00903133816019562	53.3586	0.981604	ALDH9A1	IWCfnQ	TRUE	reported	0	0
rs6662032	3.9022e-17	1	165741646	A	G	30820	0.0979467049143202	-0.113907	0.013535030596266	70.824	0.986077	ALDH9A1	IWCfnQ	TRUE	reported	0	0
rs75865921	7.9793e-123	1	165568306	T	A	30491	0.0520542709726734	0.425801481165252	0.0180658600204185	555.517	0.998203	ALDH9A1	IWCfnQ	TRUE	reported	0	0
rs78762028	4.2411e-11	1	165735355	C	T	17509	0.0178944828695512	0.265540730175965	0.0402602841554923	43.5019	0.977529	ALDH9A1	IWCfnQ	TRUE	reported	0	0
rs9333468	2.2434e-56	1	165619424	G	T	29986	0.136652377240842	-0.187302	0.0118391165733264	250.291	0.996021	ALDH9A1	IWCfnQ	TRUE	reported	0	0
rs9333471	1.4524e-173	1	165619712	C	T	30935	0.285147882295464	0.246968729906789	0.00879324116138134	788.835	0.998734	ALDH9A1	IWCfnQ	TRUE	reported	0	0
rs112316101	8.0887e-09	17	6958925	G	A	31566	0.196538447019743	-0.0577235	0.0100101431333869	33.2525	0.970805	ALOX12	RLcn31	TRUE	reported	0	0
rs11571326	5.8035e-36	17	6898897	A	G	31354	0.0925644050382435	0.172081228292159	0.0137443972725584	156.753	0.993661	ALOX12	RLcn31	TRUE	reported	0	0
rs11571364	4.4801e-08	17	6911691	A	G	23159	0.0416666666666667	-0.127126	0.0232376381430774	29.9286	0.967667	ALOX12	RLcn31	TRUE	reported	0	0
rs2089454	2.4962e-39	17	6819121	C	T	31683	0.646140258568851	0.10871504336604	0.00828544975810442	172.166	0.994225	ALOX12	RLcn31	TRUE	reported	0	0
rs434844	1.1122e-45	17	6910988	G	C	31561	0.384618288907347	0.115694919474533	0.00815534028890575	201.254	0.995056	ALOX12	RLcn31	TRUE	reported	0	0
rs11078528	1.4457e-76	17	4542717	A	G	31139	0.287236471573179	0.163112081857375	0.00880768073617121	342.964	0.997093	ALOX15	cMP0sJ	TRUE	reported	0	0
rs11568110	1.1649e-49	17	4539673	T	C	23530	0.0247736890031603	-0.437341	0.0295195534931536	219.493	0.995465	ALOX15	cMP0sJ	TRUE	reported	0	0
rs11657711	9.1849e-13	17	4463962	T	C	30327	0.0640854472630174	0.118316578551101	0.0165656131149771	51.0124	0.980774	ALOX15	cMP0sJ	TRUE	reported	0	0
rs117317198	3.2707e-09	17	4523900	A	G	27707	0.027882342642038	0.152588877361619	0.0257864733432959	35.0156	0.972234	ALOX15	cMP0sJ	TRUE	reported	0	0
rs12150045	4.6248e-34	17	4532939	T	C	30688	0.794730320981918	0.121309653861811	0.00996972779481998	148.055	0.993291	ALOX15	cMP0sJ	TRUE	reported	0	0
rs12449695	7.2938e-20	17	4495740	A	G	23332	0.304423149802393	0.0916180506947489	0.0100420951284334	83.2364	0.988129	ALOX15	cMP0sJ	TRUE	reported	0	0
rs139244790	3.8806e-08	17	4620216	A	G	23609	0.0260294431406017	0.158757264019683	0.0288843884103275	30.2093	0.967958	ALOX15	cMP0sJ	TRUE	reported	0	0
rs146174946	3.0532e-27	17	4588600	A	C	25325	0.0224051993745113	-0.323831	0.0299541218522449	116.876	0.991516	ALOX15	cMP0sJ	TRUE	reported	0	0
rs188900185	5.9382e-22	17	4627837	T	C	17760	0.0217071090782231	-0.34974	0.036315919067725	92.7465	0.989333	ALOX15	cMP0sJ	TRUE	reported	0	0
rs1986349	1.5283e-44	17	4628585	A	G	31140	0.5463107424179	-0.11234	0.00802349955668914	196.039	0.994925	ALOX15	cMP0sJ	TRUE	reported	0	0
rs2255888	3.2717e-303	17	4545581	C	T	31340	0.237678915366895	-0.447548	0.00903667342203071	2452.8	0.999592	ALOX15	cMP0sJ	TRUE	reported	0	0
rs2304973	1.1774e-12	17	4642222	A	G	31141	0.0809170471841705	0.104357305664345	0.0146814627909491	50.5251	0.980592	ALOX15	cMP0sJ	TRUE	reported	0	0
rs28539426	8.2418e-10	17	4615519	C	A	29620	0.0554545821721394	0.110160447884761	0.0179405644487666	37.7033	0.974162	ALOX15	cMP0sJ	TRUE	reported	0	0
rs34183984	3.0036e-09	17	4626224	T	C	24474	0.074618875235813	0.101951388132385	0.0171884189453391	35.1815	0.972362	ALOX15	cMP0sJ	TRUE	reported	0	0
rs34994526	2.1389e-27	17	4518502	G	A	29863	0.705743540516759	0.0971744275327168	0.00896145445541303	117.584	0.991567	ALOX15	cMP0sJ	TRUE	reported	0	0
rs3744700	4.4884e-48	17	4638010	T	G	31470	0.314367319328047	-0.124655	0.00855682643907116	212.224	0.99531	ALOX15	cMP0sJ	TRUE	reported	0	0
rs3826517	3.2292e-19	17	4645324	C	T	24417	0.416342810390673	0.082122739193568	0.00916476828747397	80.2941	0.987699	ALOX15	cMP0sJ	TRUE	reported	0	0
rs4790204	3.3818e-14	17	4476892	C	G	31348	0.206157737758145	0.0747902228884766	0.00986314064573464	57.4989	0.982906	ALOX15	cMP0sJ	TRUE	reported	0	0
rs55670980	4.544e-32	17	4497969	T	C	22087	0.060315801695112	-0.234831	0.0199227121814166	138.936	0.992854	ALOX15	cMP0sJ	TRUE	reported	0	0
rs56376949	7.9038e-35	17	4582795	T	G	17490	0.0174598147121704	-0.500393	0.040646350177359	151.558	0.993445	ALOX15	cMP0sJ	TRUE	reported	0	0
rs7221871	9.2754e-27	17	4640565	A	G	31470	0.650268706076891	0.0893449201421044	0.00834320880612067	114.676	0.991355	ALOX15	cMP0sJ	TRUE	reported	0	0
rs75395856	5.9497e-22	17	4561104	A	G	8247	0.0256935687263556	-0.47129	0.0489382772593161	92.7427	0.989333	ALOX15	cMP0sJ	TRUE	reported	0	0
rs76960659	1.7789e-12	17	4566769	A	G	24940	0.0339160316748842	0.174236424556401	0.02471123183656	49.7152	0.980282	ALOX15	cMP0sJ	TRUE	reported	0	0
rs79962533	1.5152e-35	17	4557860	T	C	29737	0.167430455057083	0.136309839916793	0.0109542126005973	154.843	0.993583	ALOX15	cMP0sJ	TRUE	reported	0	0
rs8076142	1.2585e-60	17	4512515	C	T	27184	0.179142588361779	-0.182794	0.0111288576234154	269.787	0.996307	ALOX15	cMP0sJ	TRUE	reported	0	0
rs9674812	9.6824e-09	17	4587875	T	A	5588	0.0428849902534113	0.267046281916993	0.0465529394597644	32.9063	0.970507	ALOX15	cMP0sJ	TRUE	reported	0	0
rs12103519	1.3407e-08	17	7919931	C	T	28498	0.118881414731142	-0.0734797	0.0129347454593375	32.2715	0.969944	ALOX15B	HZjmxO	TRUE	reported	0	0
rs12103521	1.5865e-56	17	7920216	A	G	31470	0.350821150738472	0.131797630399213	0.00831929697515609	250.982	0.996031	ALOX15B	HZjmxO	TRUE	reported	0	0
rs12943817	6.3308e-12	17	7974834	T	C	31470	0.766545153895299	0.0647038560629932	0.00941544157724615	47.2258	0.979264	ALOX15B	HZjmxO	TRUE	reported	0	0
rs12945025	6.7328e-15	17	7888669	T	C	24725	0.0338300443012485	0.193518153390888	0.0248431438573082	60.6779	0.983787	ALOX15B	HZjmxO	TRUE	reported	0	0
rs150460215	4.6929e-57	17	7894003	A	G	28929	0.0267460384002683	-0.408403	0.0256555683408307	253.405	0.996069	ALOX15B	HZjmxO	TRUE	reported	0	0
rs4792145	1.466e-17	17	7947328	A	C	31353	0.488600332175751	-0.0680634	0.00797967215332234	72.7541	0.986441	ALOX15B	HZjmxO	TRUE	reported	0	0
rs7225751	2.4696e-08	17	7862316	C	T	28075	0.053889894029465	0.104146368211529	0.0186792876354639	31.0862	0.968834	ALOX15B	HZjmxO	TRUE	reported	0	0
rs8078865	5.0555e-13	17	7955314	T	C	31086	0.0725834127740705	-0.111569	0.0154447988028731	52.1818	0.981197	ALOX15B	HZjmxO	TRUE	reported	0	0
rs116883184	1.4449e-09	10	45924887	G	T	18535	0.0191679049034175	0.228963813363342	0.0378421309583244	36.6086	0.97341	ALOX5	XLqnAS	TRUE	reported	0	0
rs12414122	2.3084e-30	10	45987890	T	C	31567	0.153518043182848	0.12616917870828	0.0110174102506401	131.144	0.992432	ALOX5	XLqnAS	TRUE	reported	0	0
rs12573609	1.6389e-15	10	45955177	G	A	27250	0.0456369785794814	-0.163309	0.0205013021766033	63.454	0.984485	ALOX5	XLqnAS	TRUE	reported	0	0
rs139908222	1.0791e-08	10	45771231	T	C	21405	0.0161665646050214	0.218959029904587	0.038293609525278	32.6944	0.970321	ALOX5	XLqnAS	TRUE	reported	0	0
rs144584548	3.9615e-108	10	45924304	A	G	25670	0.0186210245205147	-0.714415	0.0323417104877623	487.95	0.997955	ALOX5	XLqnAS	TRUE	reported	0	0
rs148240462	2.4725e-15	10	45929123	A	G	26617	0.04769752112153	-0.16077	0.0203123238339959	62.6456	0.984288	ALOX5	XLqnAS	TRUE	reported	0	0
rs150217605	6.1899e-14	10	45841755	G	A	23553	0.0157484576252841	0.27738033107388	0.0369633446701686	56.313	0.982552	ALOX5	XLqnAS	TRUE	reported	0	0
rs2242333	6.6438e-17	10	45938247	G	T	30540	0.056548203416454	0.146166859972003	0.0174978882816581	69.7793	0.985872	ALOX5	XLqnAS	TRUE	reported	0	0
rs34570485	2.8145e-08	10	45988417	G	T	25461	0.0180025507701364	-0.184945	0.0333090541540078	30.8291	0.968582	ALOX5	XLqnAS	TRUE	reported	0	0
rs35300270	1.7357e-53	10	45892260	T	C	31355	0.0617579908675799	-0.25445	0.016526928604843	237.04	0.995799	ALOX5	XLqnAS	TRUE	reported	0	0
rs4949006	1.4438e-158	10	46012620	C	T	31684	0.400973354879928	-0.215043	0.00801504401327171	719.844	0.998613	ALOX5	XLqnAS	TRUE	reported	0	0
rs61854115	4.0656e-61	10	46010133	C	T	30547	0.0550604585427136	0.291255551118483	0.0176584868931649	272.045	0.996338	ALOX5	XLqnAS	TRUE	reported	0	0
rs72796496	4.1126e-32	10	45966526	G	A	29452	0.0495754194527629	-0.223374	0.0189370424733914	139.136	0.992864	ALOX5	XLqnAS	TRUE	reported	0	0
rs7896872	1.527e-64	10	45842567	A	G	30900	0.546892545982575	0.136447120614247	0.00804342898491179	287.771	0.996537	ALOX5	XLqnAS	TRUE	reported	0	0
rs80006230	1.5337e-13	10	46001617	A	G	29141	0.0528754259120751	-0.136551	0.0184925314618002	54.5249	0.98199	ALOX5	XLqnAS	TRUE	reported	0	0
rs11617748	9.7938e-104	13	31222870	G	T	31684	0.453718666616558	-0.171316	0.0079210189522921	467.77	0.997867	ALOX5AP	hOLftu	TRUE	reported	0	0
rs117690398	4.637e-29	13	31390719	T	C	30536	0.0301245041435922	0.264333497646079	0.0236250411259645	125.187	0.992075	ALOX5AP	hOLftu	TRUE	reported	0	0
rs117942532	1.6011e-104	13	31292811	C	A	28310	0.032902948138584	0.507301934655957	0.0233655866548123	471.389	0.997883	ALOX5AP	hOLftu	TRUE	reported	0	0
rs12019979	2.1137e-13	13	31385808	T	C	27979	0.341905344044708	0.0653631206999388	0.00890335912767849	53.8962	0.981784	ALOX5AP	hOLftu	TRUE	reported	0	0
rs12859412	3.905e-113	13	31260771	A	G	31569	0.0999849022420171	0.297491557793795	0.0131606063249587	510.972	0.998047	ALOX5AP	hOLftu	TRUE	reported	0	0
rs144451094	1.4029e-15	13	31381870	T	C	26624	0.0170077497795721	0.267317312481442	0.0334757573172843	63.7666	0.98456	ALOX5AP	hOLftu	TRUE	reported	0	0
rs17222814	6.1122e-40	13	31299553	A	G	30536	0.100683398138329	-0.177364	0.0134092075807605	174.954	0.994317	ALOX5AP	hOLftu	TRUE	reported	0	0
rs17611300	6.8587e-48	13	31295438	G	A	29836	0.106841403820524	-0.191989	0.0132052806973085	211.377	0.995291	ALOX5AP	hOLftu	TRUE	reported	0	0
rs2253494	2.7832e-20	13	31262051	A	T	31683	0.106678442573662	-0.118578	0.01285129512605	85.1357	0.98839	ALOX5AP	hOLftu	TRUE	reported	0	0
rs3809376	2.5086e-31	13	31308722	A	C	24490	0.0158125160958022	0.420531845845271	0.0361204076311162	135.548	0.992677	ALOX5AP	hOLftu	TRUE	reported	0	0
rs4347481	7.4699e-10	13	31337146	A	G	22622	0.0162420926654129	-0.228758	0.037161304962064	37.8939	0.974289	ALOX5AP	hOLftu	TRUE	reported	0	0
rs4769055	3.2717e-303	13	31309830	A	C	31684	0.679488143109474	0.357278837552941	0.00827237325716359	1865.32	0.999464	ALOX5AP	hOLftu	TRUE	reported	0	0
rs60574125	3.2717e-303	13	31280804	T	G	31566	0.14150088709373	0.457761876617594	0.0111244687397196	1693.25	0.99941	ALOX5AP	hOLftu	TRUE	reported	0	0
rs61654274	7.842e-11	13	31350983	T	C	28487	0.0280198188962925	-0.16498	0.0253675252717616	42.2968	0.976904	ALOX5AP	hOLftu	TRUE	reported	0	0
rs76513035	5.6648e-17	13	31284391	T	C	23821	0.0206710764963192	-0.269178	0.0321529784399619	70.087	0.985933	ALOX5AP	hOLftu	TRUE	reported	0	0
rs76982844	4.7025e-23	13	31278434	C	T	25262	0.0427007480061426	-0.217155	0.0219619428899032	97.7686	0.989875	ALOX5AP	hOLftu	TRUE	reported	0	0
rs9315058	2.1177e-24	13	31349356	T	C	31684	0.192697959337066	0.102501275504734	0.0100553553179645	103.912	0.990468	ALOX5AP	hOLftu	TRUE	reported	0	0
rs9315059	1.0959e-13	13	31357049	A	G	28470	0.0323145971361402	0.175884992532119	0.0236757787198803	55.1886	0.982203	ALOX5AP	hOLftu	TRUE	reported	0	0
rs9508833	3.5533e-125	13	31331154	T	C	30520	0.0326979760267243	0.536648834144286	0.022550639106809	566.321	0.998237	ALOX5AP	hOLftu	TRUE	reported	0	0
rs9550373	2.0653e-27	13	31309404	A	G	29066	0.0475803426284857	-0.210902	0.0194440733074979	117.649	0.991572	ALOX5AP	hOLftu	TRUE	reported	0	0
rs9551956	3.1308e-53	13	31290744	A	C	30590	0.0278267685675093	0.376061427013866	0.0244863541485783	235.868	0.995778	ALOX5AP	hOLftu	TRUE	reported	0	0
rs9578031	2.0003e-11	13	31399380	G	C	30902	0.686800634994386	-0.0581184	0.00866662792166141	44.9704	0.978247	ALOX5AP	hOLftu	TRUE	reported	0	0
rs9671125	2.0314e-236	13	31324298	T	G	31568	0.364605744913751	-0.266956	0.00813086670317531	1077.97	0.999073	ALOX5AP	hOLftu	TRUE	reported	0	0
rs11583425	4.617e-10	1	21742047	G	T	27109	0.225562919720844	0.0639877771451127	0.0102681093674459	38.8341	0.974896	ALPL	kWqMJT	TRUE	reported	0	0
rs1256331	5.6168e-44	1	21895008	T	C	30819	0.227154342656551	0.13328969754006	0.0095831887624336	193.452	0.994857	ALPL	kWqMJT	TRUE	reported	0	0
rs150211890	2.6002e-11	1	21885678	G	T	28777	0.0380557032432211	-0.145148	0.0217691864555268	44.4569	0.978001	ALPL	kWqMJT	TRUE	reported	0	0
rs1697414	1.7549e-26	1	21874996	T	A	30491	0.0423848652780432	-0.213653	0.020062826822951	113.405	0.991259	ALPL	kWqMJT	TRUE	reported	0	0
rs61778395	1.4156e-10	1	21913811	A	G	30816	0.111476028690072	-0.0820398	0.0127903324827959	41.142	0.976271	ALPL	kWqMJT	TRUE	reported	0	0
rs72659192	3.0282e-08	1	21906604	T	C	30153	0.819742904712123	0.0586564453582368	0.0105879971404243	30.6905	0.968445	ALPL	kWqMJT	TRUE	reported	0	0
rs885813	2.2802e-34	1	21877074	T	C	30935	0.572400315682664	0.0991069834906833	0.00810671177727199	149.458	0.993354	ALPL	kWqMJT	TRUE	reported	0	0
rs947333	1.7295e-13	1	21941023	T	C	29990	0.108011221945137	-0.0968392	0.0131428603055887	54.2904	0.981914	ALPL	kWqMJT	TRUE	reported	0	0
rs975000	4.7797e-14	1	21839690	C	T	30849	0.31966595030728	-0.0650121	0.00862493031948716	56.8169	0.982704	ALPL	kWqMJT	TRUE	reported	0	0
rs118102869	3.1612e-09	6	111197338	C	T	20966	0.0259944672326624	-0.181626	0.0306650027152833	35.0807	0.972284	AMD1	iTmLpd	TRUE	reported	0	0
rs1279600	2.5215e-40	6	111183916	A	G	31567	0.198814736524234	-0.132192	0.00994409694492042	176.717	0.994373	AMD1	iTmLpd	TRUE	reported	0	0
rs957824	3.1497e-09	6	111195049	C	T	31569	0.23220351777761	0.0558009550252356	0.00942010855311561	35.089	0.972291	AMD1	iTmLpd	TRUE	reported	0	0
rs1003531	5.184e-14	19	2206575	T	G	23990	0.270473169442242	0.0772705696749981	0.0102653766523186	56.6602	0.982657	AMH	pJUbJL	TRUE	reported	0	0
rs10417628	7.9859e-12	19	2251817	T	C	16594	0.0220505252192031	-0.255276	0.037327647969148	46.7692	0.979066	AMH	pJUbJL	TRUE	reported	0	0
rs117374034	2.7657e-22	19	2244692	T	C	13807	0.0183234081539166	-0.434146	0.0447167839285095	94.2608	0.989503	AMH	pJUbJL	TRUE	reported	0	0
rs117717684	1.1774e-12	19	2236582	A	G	15035	0.0173694779116466	-0.31323	0.0440672855417148	50.5237	0.980591	AMH	pJUbJL	TRUE	reported	0	0
rs139377242	9.0571e-24	19	2183818	T	G	18021	0.0259153406457593	-0.332297	0.0330601472239888	101.029	0.990199	AMH	pJUbJL	TRUE	reported	0	0
rs181527682	4.8402e-10	19	2154154	T	C	4417	0.0219606067466606	-0.449878	0.0722811126564225	38.7382	0.974835	AMH	pJUbJL	TRUE	reported	0	0
rs4807216	2.5786e-174	19	2248683	C	T	23863	0.86038961038961	-0.36573	0.0129934257224698	792.27	0.998739	AMH	pJUbJL	TRUE	reported	0	0
rs55855802	4.4736e-16	19	2265531	C	T	23533	0.647334489110413	-0.0782727	0.00963367975359578	66.014	0.985078	AMH	pJUbJL	TRUE	reported	0	0
rs886449	3.4874e-10	19	2186237	A	G	23868	0.206991965093386	0.070835634584594	0.0112876479299807	39.3819	0.975236	AMH	pJUbJL	TRUE	reported	0	0
rs12274740	3.2717e-303	11	118054128	C	T	31354	0.201921262220209	0.402972496040172	0.0096839290126806	1731.6	0.999423	AMICA1	mhrQF6	TRUE	reported	0	0
rs12275546	9.4785e-207	11	118109097	G	A	31470	0.295689428388891	-0.264081	0.00860668026932977	941.465	0.998939	AMICA1	mhrQF6	TRUE	reported	0	0
rs12419365	1.4771e-132	11	118112332	A	C	31470	0.0911533691608103	0.33609979710516	0.0137183590655167	600.25	0.998337	AMICA1	mhrQF6	TRUE	reported	0	0
rs12801779	2.8817e-09	11	118053763	A	G	21510	0.0147456303681903	-0.237329	0.0399671578446038	35.261	0.972422	AMICA1	mhrQF6	TRUE	reported	0	0
rs141403866	3.1757e-15	11	118174435	T	C	25138	0.0250530157321103	-0.224695	0.028501184535819	62.1527	0.984165	AMICA1	mhrQF6	TRUE	reported	0	0
rs2076884	2.0825e-08	11	118036594	T	C	28332	0.040262451535938	-0.119715	0.021358925085803	31.4149	0.96915	AMICA1	mhrQF6	TRUE	reported	0	0
rs34782343	7.8982e-91	11	118153511	G	T	31353	0.326928884191454	0.170945991400496	0.00845819251191183	408.472	0.997558	AMICA1	mhrQF6	TRUE	reported	0	0
rs45555132	5.8729e-13	11	118064030	T	G	24353	0.0143648676380053	-0.274016	0.0380397524578929	51.889	0.981092	AMICA1	mhrQF6	TRUE	reported	0	0
rs61900625	3.0661e-10	11	118041636	C	T	10789	0.0152933543423858	0.34859696082928	0.055372402641455	39.6333	0.97539	AMICA1	mhrQF6	TRUE	reported	0	0
rs647975	1.908e-18	11	118038741	T	C	29081	0.0218620974401321	0.248138859417511	0.0283179489440932	76.7832	0.987144	AMICA1	mhrQF6	TRUE	reported	0	0
rs6589646	7.8962e-10	11	117977949	T	C	31354	0.458422979655003	-0.0492345	0.00800965290910514	37.7844	0.974216	AMICA1	mhrQF6	TRUE	reported	0	0
rs686295	2.219e-08	11	118039224	T	C	19550	0.0194818652849741	0.204527378091872	0.036561265993077	31.294	0.969034	AMICA1	mhrQF6	TRUE	reported	0	0
rs71482129	2.1883e-19	11	118003694	A	G	28929	0.0260511882998172	0.234658013492154	0.0260632664873441	81.0612	0.987814	AMICA1	mhrQF6	TRUE	reported	0	0
rs76463843	8.5045e-19	11	118191515	A	G	27151	0.0233512786002692	-0.251207	0.0283753766633632	78.3756	0.987402	AMICA1	mhrQF6	TRUE	reported	0	0
rs76675432	2.5892e-13	11	118103976	T	C	30371	0.0277538220305762	0.180508032258258	0.024678784334558	53.499	0.981651	AMICA1	mhrQF6	TRUE	reported	0	0
rs77350377	1.0283e-08	11	118094361	G	A	15546	0.0151807538916763	-0.265304	0.0463333015796253	32.7871	0.970403	AMICA1	mhrQF6	TRUE	reported	0	0
rs77610621	3.4015e-37	11	118089957	A	G	28606	0.0614445146346599	-0.221225	0.0173602387931681	162.389	0.99388	AMICA1	mhrQF6	TRUE	reported	0	0
rs78270838	1.8891e-54	11	118072648	G	A	28928	0.0234138031329206	0.425459418044685	0.0273797504404786	241.467	0.995876	AMICA1	mhrQF6	TRUE	reported	0	0
rs876479	4.0817e-52	11	118028094	T	C	31469	0.395200691521347	0.123400662433474	0.00812348837001	230.754	0.995685	AMICA1	mhrQF6	TRUE	reported	0	0
rs10770114	1.8126e-08	11	10422641	T	G	31684	0.431019579841407	-0.0451317	0.00801771822744038	31.6856	0.969406	AMPD3	KGYT5f	TRUE	reported	0	0
rs12225465	1.9102e-30	11	10430991	G	A	31569	0.0557673435494829	-0.198473	0.0173070236650575	131.51	0.992453	AMPD3	KGYT5f	TRUE	reported	0	0
rs144887464	1.1095e-34	11	10575309	G	A	29084	0.0201174559540172	-0.361812	0.0294551183337292	150.884	0.993416	AMPD3	KGYT5f	TRUE	reported	0	0
rs16907959	6.0933e-39	11	10563062	A	C	29451	0.0240195274040039	0.350267482656005	0.026833634610099	170.389	0.994165	AMPD3	KGYT5f	TRUE	reported	0	0
rs3741037	1.2937e-25	11	10521997	C	T	31568	0.516381685728306	0.0831732487622226	0.00795010932643427	109.451	0.990946	AMPD3	KGYT5f	TRUE	reported	0	0
rs4909938	1.7103e-74	11	10541613	T	C	31569	0.127576054955839	-0.216687	0.0118665558911663	333.439	0.99701	AMPD3	KGYT5f	TRUE	reported	0	0
rs55781348	1.0375e-96	11	10531025	C	T	31555	0.125528700906344	0.249013857541394	0.0119324658837389	435.498	0.997709	AMPD3	KGYT5f	TRUE	reported	0	0
rs6484291	8.3036e-37	11	10471738	A	G	31353	0.400658345383971	-0.103015	0.00812852187585168	160.613	0.993812	AMPD3	KGYT5f	TRUE	reported	0	0
rs75101920	3.2993e-14	11	10455854	C	T	31566	0.0778755048884527	0.112566395471415	0.014838311074242	57.5504	0.982921	AMPD3	KGYT5f	TRUE	reported	0	0
rs75701818	4.7794e-17	11	10438206	C	T	31355	0.856278538812785	0.0954216044613165	0.0113704084152139	70.4273	0.986	AMPD3	KGYT5f	TRUE	reported	0	0
rs77415046	7.8108e-11	11	10611665	T	C	31226	0.0575886199380521	-0.111641	0.0171650177417794	42.302	0.976906	AMPD3	KGYT5f	TRUE	reported	0	0
rs77972909	2.2971e-14	11	10616808	C	A	27695	0.0216180371352785	-0.22276	0.0291854019354206	58.2566	0.983124	AMPD3	KGYT5f	TRUE	reported	0	0
rs930672	1.9469e-47	11	10478508	T	A	31566	0.216318749764071	-0.139384	0.00963437005371368	209.306	0.995245	AMPD3	KGYT5f	TRUE	reported	0	0
rs11184556	4.4403e-196	1	104125556	T	C	27954	0.249943383407564	-0.287242	0.00961549098621608	892.384	0.998881	AMY2B	AhQjTG	TRUE	reported	0	0
rs114922930	5.1133e-11	1	104131457	T	C	21581	0.0164087997098997	-0.248582	0.0378503531091723	43.1321	0.977341	AMY2B	AhQjTG	TRUE	reported	0	0
rs115396116	4.6488e-50	1	104061746	A	G	24493	0.0234846237516068	0.441873069734823	0.0297015594258843	221.328	0.995502	AMY2B	AhQjTG	TRUE	reported	0	0
rs11577592	1.7463e-09	1	104153766	G	A	25214	0.0285570662581386	-0.160825	0.0267169479010447	36.2356	0.973144	AMY2B	AhQjTG	TRUE	reported	0	0
rs12132911	3.3426e-129	1	104113158	T	C	27954	0.810007892066594	0.258029916831153	0.0106697562711108	584.832	0.998293	AMY2B	AhQjTG	TRUE	reported	0	0
rs13374517	2.5361e-19	1	104033739	A	C	23456	0.346299859587082	-0.0870594	0.00968715262655696	80.768	0.98777	AMY2B	AhQjTG	TRUE	reported	0	0
rs142257509	1.0436e-09	1	104082689	G	A	25528	0.0488474719496737	-0.125207	0.0205170029584481	37.2417	0.973851	AMY2B	AhQjTG	TRUE	reported	0	0
rs146303161	1.1791e-12	1	104071295	A	G	20819	0.0203229903828706	0.246563450146705	0.0346891373064387	50.5208	0.98059	AMY2B	AhQjTG	TRUE	reported	0	0
rs147977206	3.1235e-34	1	104121048	G	T	20871	0.0169235418555455	-0.461293	0.0378121282325222	148.83	0.993326	AMY2B	AhQjTG	TRUE	reported	0	0
rs148328185	1.4314e-28	1	104016155	T	C	21621	0.0134529147982063	-0.461536	0.0416244700655977	122.946	0.991932	AMY2B	AhQjTG	TRUE	reported	0	0
rs78949228	6.4293e-11	1	104062655	G	A	20176	0.0127753303964758	0.289303524035642	0.044280699794233	42.6853	0.977109	AMY2B	AhQjTG	TRUE	reported	0	0
rs10139564	3.2717e-303	14	21149785	C	A	31682	0.435186229187808	-0.300559	0.0078329353003645	1472.35	0.999321	ANG	Fw7GAu	TRUE	reported	0	0
rs10146419	2.9767e-08	14	21060213	T	C	31033	0.902400030819015	-0.0749299	0.0135186669587946	30.7215	0.968476	ANG	Fw7GAu	TRUE	reported	0	0
rs113701964	2.0493e-19	14	21103786	G	A	28805	0.10330804888327	0.12317270282655	0.0136694525265848	81.1945	0.987834	ANG	Fw7GAu	TRUE	reported	0	0
rs11624296	6.8668e-12	14	21228569	T	C	24778	0.0169771100847587	-0.238328	0.0347397034284791	47.0651	0.979195	ANG	Fw7GAu	TRUE	reported	0	0
rs11629118	3.2717e-303	14	21145055	C	T	31355	0.195871385083714	-0.39648	0.00980968660251015	1633.55	0.999388	ANG	Fw7GAu	TRUE	reported	0	0
rs117683457	1.9679e-08	14	21266553	C	T	20537	0.0137433708446514	0.237788886861562	0.0423488667607413	31.5282	0.969257	ANG	Fw7GAu	TRUE	reported	0	0
rs118157458	4.2389e-08	14	21104059	C	T	5443	0.0146059158552269	-0.43663	0.0796712306350984	30.0348	0.967778	ANG	Fw7GAu	TRUE	reported	0	0
rs11846907	1.6786e-09	14	21175355	T	C	27724	0.0271314406817078	-0.157417	0.0261221726011888	36.3151	0.973201	ANG	Fw7GAu	TRUE	reported	0	0
rs12100929	2.1874e-89	14	21159041	G	C	18473	0.852515300791163	0.290970265410882	0.0145150560663112	401.846	0.997518	ANG	Fw7GAu	TRUE	reported	0	0
rs1243669	4.1626e-09	14	21089910	T	C	31227	0.426200672988682	0.0475327257010347	0.00808709774415318	34.5462	0.971868	ANG	Fw7GAu	TRUE	reported	0	0
rs12893510	1.5177e-33	14	21124447	T	C	30746	0.304974484827237	0.105474265330182	0.00873840245647813	145.69	0.993183	ANG	Fw7GAu	TRUE	reported	0	0
rs1320481	1.8754e-28	14	21176395	T	G	25623	0.134514307961845	0.142902843793668	0.0129157863915754	122.417	0.991897	ANG	Fw7GAu	TRUE	reported	0	0
rs138881347	1.3834e-09	14	21211757	A	C	29142	0.0274857688951677	-0.153366	0.0253192112730367	36.6909	0.973468	ANG	Fw7GAu	TRUE	reported	0	0
rs142088479	2.5258e-10	14	21145745	G	T	14209	0.0126450624042041	-0.335333	0.0530146044874596	40.0094	0.975615	ANG	Fw7GAu	TRUE	reported	0	0
rs143320933	4.2863e-13	14	21191350	T	C	15887	0.0146346069113111	0.337967283438504	0.0466399794982963	52.5089	0.981312	ANG	Fw7GAu	TRUE	reported	0	0
rs147461418	2.7732e-16	14	21133880	C	T	20225	0.0142574257425743	-0.342624	0.0418717125399542	66.9566	0.985285	ANG	Fw7GAu	TRUE	reported	0	0
rs149977700	6.2435e-26	14	21220565	A	G	27980	0.0463435931019428	0.211331640954736	0.0200683380771026	110.894	0.991063	ANG	Fw7GAu	TRUE	reported	0	0
rs17114743	6.7117e-17	14	21163693	G	A	28374	0.0243358084037942	0.227255358156639	0.0272093674832244	69.7576	0.985867	ANG	Fw7GAu	TRUE	reported	0	0
rs17242783	1.0125e-34	14	21163686	T	C	28250	0.0655879180151025	0.208316530892036	0.0169487048158845	151.069	0.993424	ANG	Fw7GAu	TRUE	reported	0	0
rs17277550	9.7091e-67	14	21121793	T	C	31270	0.54863523573201	0.138024075481866	0.00799754758474857	297.849	0.996654	ANG	Fw7GAu	TRUE	reported	0	0
rs187889397	1.602e-13	14	21139831	T	G	1926	0.0210280373831776	0.817123110714152	0.110743797616609	54.4423	0.981963	ANG	Fw7GAu	TRUE	reported	0	0
rs1951420	3.0387e-18	14	21240884	T	G	31567	0.26241884342443	0.0786987479955091	0.00903534379576688	75.8658	0.98699	ANG	Fw7GAu	TRUE	reported	0	0
rs34282815	1.0618e-18	14	21152944	T	C	26142	0.0381402193003275	0.201281414824356	0.0227993084618228	77.9406	0.987332	ANG	Fw7GAu	TRUE	reported	0	0
rs34415417	2.1602e-50	14	21113817	A	G	27979	0.262945337059029	0.14278215726874	0.00956452893288186	222.854	0.995533	ANG	Fw7GAu	TRUE	reported	0	0
rs34838025	1.3454e-34	14	21160805	T	C	29041	0.0375532003671868	-0.267064	0.0217693239687407	150.501	0.993399	ANG	Fw7GAu	TRUE	reported	0	0
rs4377066	2.7576e-32	14	21186781	T	C	27069	0.125738837864872	0.152944190014716	0.0129292680052679	139.932	0.992904	ANG	Fw7GAu	TRUE	reported	0	0
rs56069351	1.3538e-15	14	21113898	T	C	19399	0.398247696174253	0.0827220876489804	0.0103537207931536	63.8337	0.984576	ANG	Fw7GAu	TRUE	reported	0	0
rs60729716	5.272e-14	14	21190932	T	C	28076	0.0704099821746881	0.124002171288218	0.0164784748758446	56.6271	0.982647	ANG	Fw7GAu	TRUE	reported	0	0
rs61976870	1.7762e-20	14	21117976	A	G	31228	0.0611975681566168	0.15462508571242	0.0166709885297647	86.0275	0.988509	ANG	Fw7GAu	TRUE	reported	0	0
rs6571414	8.1031e-13	14	21256041	A	C	31345	0.647830224590788	-0.059815	0.00835486488772586	51.2556	0.980863	ANG	Fw7GAu	TRUE	reported	0	0
rs67432276	4.3704e-42	14	21185943	C	T	29498	0.169184784833968	-0.14881	0.0109471185048906	184.783	0.994617	ANG	Fw7GAu	TRUE	reported	0	0
rs68169017	2.8177e-08	14	21260463	T	C	31568	0.199882987959084	-0.0552268	0.0099468336160397	30.8269	0.96858	ANG	Fw7GAu	TRUE	reported	0	0
rs7149524	9.2619e-15	14	21169411	G	A	26816	0.273262499425049	0.0750023300305078	0.00967884399872344	60.0486	0.98362	ANG	Fw7GAu	TRUE	reported	0	0
rs7158129	8.4086e-40	14	21112675	A	G	31355	0.0954337899543379	-0.178952	0.0135536542620296	174.324	0.994296	ANG	Fw7GAu	TRUE	reported	0	0
rs72659967	3.0457e-17	14	21143968	A	G	19944	0.0146950030264308	-0.35077	0.0415368548337894	71.3146	0.986172	ANG	Fw7GAu	TRUE	reported	0	0
rs72661313	2.8019e-09	14	21196506	T	C	30873	0.0646949375920614	0.0971720234054848	0.0163506685858127	35.3192	0.972466	ANG	Fw7GAu	TRUE	reported	0	0
rs72669447	9.7882e-41	14	21266957	A	G	30400	0.0648766041461007	0.219402029442509	0.0164171465140082	178.602	0.994432	ANG	Fw7GAu	TRUE	reported	0	0
rs73572266	8.1093e-51	14	21121716	A	C	26246	0.11777903736243	-0.202151	0.0134827595667186	224.799	0.995571	ANG	Fw7GAu	TRUE	reported	0	0
rs73574051	5.0581e-26	14	21195777	G	A	31355	0.0614535768645358	-0.175116	0.0165981864750014	111.309	0.991096	ANG	Fw7GAu	TRUE	reported	0	0
rs74242298	7.7797e-11	14	21118203	C	T	12334	0.0234880837580934	0.272998808213624	0.0419688242857004	42.3124	0.976912	ANG	Fw7GAu	TRUE	reported	0	0
rs74719632	3.2717e-303	14	21132185	A	G	29140	0.0287138998545606	0.989658083443942	0.0241168850553769	1683.95	0.999407	ANG	Fw7GAu	TRUE	reported	0	0
rs77286574	5.3937e-33	14	21112888	T	C	29836	0.0436977504947296	0.239044578693881	0.0199778177839523	143.173	0.993064	ANG	Fw7GAu	TRUE	reported	0	0
rs77914217	5.1319e-18	14	21126089	T	C	29084	0.0204714898579699	-0.252961	0.0292426478063061	74.8294	0.986813	ANG	Fw7GAu	TRUE	reported	0	0
rs78363017	1.6239e-106	14	21129414	G	A	29143	0.0585009140767824	-0.383742	0.0175055296120473	480.539	0.997923	ANG	Fw7GAu	TRUE	reported	0	0
rs79565964	4.1501e-18	14	21094594	T	G	26312	0.0283702971229458	0.227436447799004	0.0262183646465012	75.2504	0.986885	ANG	Fw7GAu	TRUE	reported	0	0
rs8003799	6.2135e-140	14	21178988	T	A	28918	0.47787610619469	0.207371073271141	0.00823466400628768	634.168	0.998426	ANG	Fw7GAu	TRUE	reported	0	0
rs8013276	1.2618e-24	14	21197031	C	A	27398	0.485194642297182	0.087393928950903	0.00853131414313914	104.937	0.99056	ANG	Fw7GAu	TRUE	reported	0	0
rs10096335	9.4653e-16	8	108479135	G	A	30566	0.453914093757077	0.0651929405914756	0.00811503442933125	64.5387	0.984742	ANGPT1	KkLw97	TRUE	reported	0	0
rs10955460	1.9212e-214	8	108598393	T	C	30563	0.271526178702201	-0.279806	0.0089524585454067	976.856	0.998977	ANGPT1	KkLw97	TRUE	reported	0	0
rs113722245	2.4836e-166	8	108595011	A	G	30564	0.0605465800996527	0.460500350830951	0.0167530823403711	755.563	0.998678	ANGPT1	KkLw97	TRUE	reported	0	0
rs1433194	3.8065e-08	8	108412243	T	C	30352	0.0633561643835616	-0.0915834	0.0166530350793376	30.2445	0.967994	ANGPT1	KkLw97	TRUE	reported	0	0
rs147223931	6.6478e-31	8	108440226	T	C	29537	0.0384252896131946	0.246857129122874	0.0213560856055293	133.613	0.992571	ANGPT1	KkLw97	TRUE	reported	0	0
rs148881141	1.0116e-22	8	108430038	G	A	27638	0.0218535177798523	-0.284914	0.0290411736670465	96.2498	0.989717	ANGPT1	KkLw97	TRUE	reported	0	0
rs1654681	1.801e-71	8	108458121	T	A	30565	0.83548484505341	-0.194008	0.0108528058652676	319.562	0.99688	ANGPT1	KkLw97	TRUE	reported	0	0
rs1672186	1.7049e-16	8	108387240	C	T	30230	0.23509060325713	-0.078948	0.00957979007235296	67.9157	0.98549	ANGPT1	KkLw97	TRUE	reported	0	0
rs16876420	4.3469e-22	8	108568167	C	T	25379	0.0169607174188517	0.331547511440718	0.0343117431221507	93.3697	0.989403	ANGPT1	KkLw97	TRUE	reported	0	0
rs1961761	8.3607e-45	8	108196952	T	C	30563	0.696821562039938	0.12319049636799	0.00877162788681376	197.24	0.994956	ANGPT1	KkLw97	TRUE	reported	0	0
rs2584371	2.1728e-10	8	108176516	A	G	30558	0.419221475496489	-0.05201	0.00819236481874097	40.3047	0.97579	ANGPT1	KkLw97	TRUE	reported	0	0
rs2844275	2.4498e-08	8	108182855	A	G	30554	0.0749754550260554	-0.0856207	0.0153530216171672	31.1007	0.968848	ANGPT1	KkLw97	TRUE	reported	0	0
rs36014856	3.8717e-24	8	108596443	A	G	30003	0.0290771663260191	-0.245812	0.024254490274784	102.712	0.990358	ANGPT1	KkLw97	TRUE	reported	0	0
rs41420946	5.7403e-10	8	108325064	A	G	30564	0.807809904876944	-0.0635765	0.0102585768328516	38.4078	0.974624	ANGPT1	KkLw97	TRUE	reported	0	0
rs72672514	7.6919e-21	8	108307648	A	C	25642	0.0183929400836043	-0.307203	0.0328075189753461	87.6808	0.988724	ANGPT1	KkLw97	TRUE	reported	0	0
rs74904851	3.4722e-27	8	108300749	T	G	28997	0.0518555667001003	0.201833624579908	0.0186896829931762	116.623	0.991498	ANGPT1	KkLw97	TRUE	reported	0	0
rs75425456	1.91e-16	8	108318572	C	A	23697	0.0325095541401274	0.212798458753444	0.0258636628405805	67.695	0.985443	ANGPT1	KkLw97	TRUE	reported	0	0
rs77942733	1.2395e-08	8	108494771	T	C	22931	0.0171369360752431	0.204735860473608	0.0359545265394531	32.4251	0.970082	ANGPT1	KkLw97	TRUE	reported	0	0
rs79342210	2.5678e-74	8	108585102	A	G	30237	0.934588190330594	0.298322493109123	0.0163569243355534	332.636	0.997003	ANGPT1	KkLw97	TRUE	reported	0	0
rs79790363	5.3233e-11	8	108279174	A	G	24519	0.0292301661194688	0.175747287162386	0.0267842122595686	43.0546	0.977301	ANGPT1	KkLw97	TRUE	reported	0	0
rs80177841	3.1158e-12	8	108569832	C	T	28132	0.0316084788029925	-0.167867	0.0240758975657487	48.6144	0.979845	ANGPT1	KkLw97	TRUE	reported	0	0
rs11990038	2.5639e-19	8	6324508	G	C	10102	0.0341214917339485	0.346851564759073	0.0385991058044818	80.7482	0.987767	ANGPT2	xWRkET	TRUE	reported	0	0
rs13276811	2.49e-10	8	6260935	T	G	23110	0.209893307468477	0.0722125774423821	0.0114121367072368	40.0398	0.975633	ANGPT2	xWRkET	TRUE	reported	0	0
rs2440392	1.6433e-16	8	6337231	A	G	23222	0.152103372349056	0.106387901494683	0.0129020715388056	67.9932	0.985506	ANGPT2	xWRkET	TRUE	reported	0	0
rs685119	4.6927e-16	20	813751	C	G	25190	0.549600779871878	0.0726114012406398	0.00894295160241394	65.9247	0.985058	ANGPT4	z92ZwE	TRUE	reported	0	0
rs10432313	6.0417e-09	19	10157666	G	A	24701	0.0448362414477147	-0.126347	0.0217258665293489	33.82	0.971281	ANGPTL6	TZWza3	TRUE	reported	0	0
rs112917725	2.3894e-11	19	10232339	T	C	20673	0.10845063609539	0.105538093915621	0.0157988793454621	44.6237	0.978082	ANGPTL6	TZWza3	TRUE	reported	0	0
rs146457388	3.8218e-38	19	10291972	G	A	19171	0.0285326795680976	-0.39437	0.0305419581546795	166.73	0.994038	ANGPTL6	TZWza3	TRUE	reported	0	0
rs2305795	1.2013e-89	19	10226052	G	A	22324	0.441901092994087	-0.189611	0.00944486029575852	403.03	0.997525	ANGPTL6	TZWza3	TRUE	reported	0	0
rs56125113	2.9114e-14	19	10263057	A	G	21980	0.0559372156505914	-0.157576	0.020727650954483	57.7934	0.982991	ANGPTL6	TZWza3	TRUE	reported	0	0
rs60553752	3.217e-34	19	10237185	G	A	21880	0.096617915904936	0.196691429654992	0.0161259493699367	148.772	0.993323	ANGPTL6	TZWza3	TRUE	reported	0	0
rs79803848	3.9293e-08	19	10181912	A	G	21277	0.0280349673356206	-0.161223	0.0293458462011739	30.1829	0.967931	ANGPTL6	TZWza3	TRUE	reported	0	0
rs11601152	1.1587e-12	11	113175607	T	C	29139	0.0255776263297872	-0.186401	0.0262160660601344	50.5549	0.980603	ANKK1	4cijpT	TRUE	reported	0	0
rs116999898	2.6007e-38	11	113213774	G	A	22683	0.0147376192639709	0.502410797482957	0.038819282313264	167.503	0.994065	ANKK1	4cijpT	TRUE	reported	0	0
rs117464121	2.1509e-08	11	113203248	T	C	23284	0.0198802789829205	-0.185758	0.0331751741420221	31.3522	0.96909	ANKK1	4cijpT	TRUE	reported	0	0
rs12805897	3.7763e-11	11	113324293	A	G	31565	0.925103812759532	-0.099913	0.0151097201881355	43.7252	0.977641	ANKK1	4cijpT	TRUE	reported	0	0
rs139365192	1.4369e-26	11	113272507	C	T	26359	0.020931215936854	0.32386815053712	0.0303585596813978	113.808	0.99129	ANKK1	4cijpT	TRUE	reported	0	0
rs17527717	1.7497e-20	11	113216934	A	G	29655	0.0435923515052889	-0.186279	0.0200807606525294	86.0535	0.988513	ANKK1	4cijpT	TRUE	reported	0	0
rs17601612	1.4373e-23	11	113317745	C	G	31231	0.353360605597186	0.0836197264805074	0.00835712551525189	100.116	0.99011	ANKK1	4cijpT	TRUE	reported	0	0
rs2587551	6.5195e-14	11	113272664	A	C	26958	0.0385687519992688	0.167500786182921	0.0223414810909155	56.2095	0.98252	ANKK1	4cijpT	TRUE	reported	0	0
rs61903985	1.6765e-15	11	113189133	C	T	28636	0.0375832944272314	-0.174764	0.0219467143474405	63.411	0.984475	ANKK1	4cijpT	TRUE	reported	0	0
rs6589371	4.5614e-221	11	113192797	T	C	31684	0.131665977676726	0.367095342796352	0.0115661380643361	1007.35	0.999008	ANKK1	4cijpT	TRUE	reported	0	0
rs7107223	6.1505e-163	11	113255574	A	T	31568	0.502830936473786	-0.214026	0.00786805346813349	739.943	0.99865	ANKK1	4cijpT	TRUE	reported	0	0
rs7118188	1.9748e-76	11	113178597	C	T	31683	0.257347414311485	-0.16723	0.00903827148935207	342.339	0.997087	ANKK1	4cijpT	TRUE	reported	0	0
rs75698063	5.0289e-10	11	113267173	T	C	31390	0.937621128633859	-0.102553	0.0164926175381376	38.6648	0.974789	ANKK1	4cijpT	TRUE	reported	0	0
rs78044862	5.2613e-35	11	113289862	G	A	31185	0.0939486786671773	-0.168995	0.0136909010192076	152.364	0.99348	ANKK1	4cijpT	TRUE	reported	0	0
rs10152918	6.0815e-37	15	90351574	A	G	23478	0.371732869640819	-0.120838	0.00951657547361068	161.229	0.993836	ANPEP	Nq3GIn	TRUE	reported	0	0
rs11073890	3.2717e-303	15	90352611	G	A	26132	0.477727121622263	-0.609106	0.00790500743996228	5937.2	0.999832	ANPEP	Nq3GIn	TRUE	reported	0	0
rs111789342	4.7317e-12	15	90295417	T	C	22672	0.0185827129624368	0.240159261754713	0.0347377249952575	47.7965	0.979507	ANPEP	Nq3GIn	TRUE	reported	0	0
rs112675455	3.6841e-150	15	90365195	A	G	25198	0.0519057794563435	0.517142122155643	0.019814178077658	681.189	0.998534	ANPEP	Nq3GIn	TRUE	reported	0	0
rs112938613	6.2064e-25	15	90344036	A	G	28458	0.102125475772997	-0.142477	0.0138164999158551	106.339	0.990684	ANPEP	Nq3GIn	TRUE	reported	0	0
rs113048180	1.9498e-08	15	90234269	T	C	9487	0.0146192203082502	-0.339145	0.0603859105258551	31.5428	0.969271	ANPEP	Nq3GIn	TRUE	reported	0	0
rs113788492	4.5513e-09	15	90345066	C	T	21286	0.0160384923817161	-0.226003	0.0385493265193634	34.3713	0.971728	ANPEP	Nq3GIn	TRUE	reported	0	0
rs11558579	1.8143e-97	15	90378463	A	G	26277	0.955263654372229	0.438454818125628	0.0209270326908507	438.97	0.997727	ANPEP	Nq3GIn	TRUE	reported	0	0
rs11629505	4.8009e-20	15	90231770	T	C	31558	0.103254918249443	0.119772277406374	0.013063596418827	84.0596	0.988244	ANPEP	Nq3GIn	TRUE	reported	0	0
rs11634411	6.3783e-32	15	90250634	C	T	31565	0.438939222348056	-0.0940974	0.00800250354979549	138.262	0.992819	ANPEP	Nq3GIn	TRUE	reported	0	0
rs117083635	1.363e-66	15	90304789	A	G	24051	0.0413943929173693	-0.392158	0.0227489384094619	297.166	0.996646	ANPEP	Nq3GIn	TRUE	reported	0	0
rs117103631	5.3556e-62	15	90427793	T	C	19700	0.0217094017094017	-0.570415	0.0343298562070086	276.081	0.996391	ANPEP	Nq3GIn	TRUE	reported	0	0
rs117131769	2.788e-14	15	90330099	A	G	18392	0.0145678456108733	0.330558008960455	0.0434487393481145	57.8817	0.983017	ANPEP	Nq3GIn	TRUE	reported	0	0
rs118177986	4.8079e-173	15	90386138	T	C	28369	0.0541770412981884	0.51303248507055	0.0182941674566495	786.438	0.99873	ANPEP	Nq3GIn	TRUE	reported	0	0
rs12148691	3.2717e-303	15	90367960	A	C	31017	0.733386014956441	-0.35868	0.0088484689711656	1643.15	0.999392	ANPEP	Nq3GIn	TRUE	reported	0	0
rs1256835	9.4465e-83	15	90456179	G	A	29114	0.212820832813345	0.19388405171652	0.0100609232378455	371.371	0.997315	ANPEP	Nq3GIn	TRUE	reported	0	0
rs138595738	1.0957e-112	15	90407815	T	C	22208	0.0223545205159633	-0.715904	0.0317348940930359	508.904	0.998039	ANPEP	Nq3GIn	TRUE	reported	0	0
rs139137857	6.8823e-11	15	90299778	T	C	25807	0.0559039166505885	-0.124879	0.0191438496492541	42.5521	0.977039	ANPEP	Nq3GIn	TRUE	reported	0	0
rs141520060	7.7185e-27	15	90377057	A	G	13822	0.0166342746084372	-0.502294	0.0468317426775289	115.036	0.991382	ANPEP	Nq3GIn	TRUE	reported	0	0
rs143857203	2.3536e-13	15	90434205	T	C	13162	0.0145494605683027	0.376384211207984	0.0513687831758791	53.6864	0.981714	ANPEP	Nq3GIn	TRUE	reported	0	0
rs145334105	5.4278e-31	15	90439154	C	T	19444	0.0182336975433224	0.437260490564922	0.0377710632279704	134.018	0.992594	ANPEP	Nq3GIn	TRUE	reported	0	0
rs146949752	1.5952e-08	15	90240711	A	C	17074	0.0171680973414451	0.235203554495928	0.041620844525124	31.9349	0.969637	ANPEP	Nq3GIn	TRUE	reported	0	0
rs148981189	9.0022e-24	15	90430750	T	C	7835	0.0202898550724638	-0.56591	0.0562982284537549	101.043	0.9902	ANPEP	Nq3GIn	TRUE	reported	0	0
rs184321647	1.4585e-46	15	90280214	G	A	21847	0.0328821845933699	-0.382584	0.0267016492967436	205.294	0.995153	ANPEP	Nq3GIn	TRUE	reported	0	0
rs186738213	9.1018e-37	15	90445646	C	A	12700	0.0164590163934426	-0.620724	0.049007114109043	160.428	0.993805	ANPEP	Nq3GIn	TRUE	reported	0	0
rs28731470	1.1995e-08	15	90435902	G	T	10331	0.024923896499239	-0.253951	0.0445558625199769	32.4854	0.970136	ANPEP	Nq3GIn	TRUE	reported	0	0
rs34560897	2.9061e-159	15	90379380	C	T	27570	0.0442987330517893	0.549381835693967	0.0204309395677143	723.056	0.998619	ANPEP	Nq3GIn	TRUE	reported	0	0
rs41276924	3.4835e-23	15	90349960	G	A	28473	0.089174288400718	0.145580017571015	0.0146785123434411	98.3647	0.989936	ANPEP	Nq3GIn	TRUE	reported	0	0
rs4932248	9.6752e-19	15	90310014	A	G	22404	0.0241502683363148	0.271523349356767	0.0307194810785137	78.1244	0.987362	ANPEP	Nq3GIn	TRUE	reported	0	0
rs4932250	3.2717e-303	15	90361705	A	G	28588	0.109662739760983	0.546223100273647	0.0129882725346901	1768.63	0.999435	ANPEP	Nq3GIn	TRUE	reported	0	0
rs62019021	3.007e-27	15	90329580	C	T	27068	0.0278043013686173	0.28204235378264	0.0260848419683366	116.91	0.991519	ANPEP	Nq3GIn	TRUE	reported	0	0
rs72754534	1.158e-49	15	90274809	T	C	30164	0.943620710271434	-0.260571	0.017587639509448	219.502	0.995465	ANPEP	Nq3GIn	TRUE	reported	0	0
rs72754574	1.2237e-244	15	90356101	A	G	27740	0.0440988307963821	-0.677233	0.0202744254500119	1115.78	0.999105	ANPEP	Nq3GIn	TRUE	reported	0	0
rs78227926	6.4004e-260	15	90433681	A	G	26617	0.0576083929068796	-0.626813	0.0182003573651586	1186.09	0.999158	ANPEP	Nq3GIn	TRUE	reported	0	0
rs79149569	7.3478e-31	15	90334554	C	T	25114	0.0361295473826039	-0.275441	0.0238471232689954	133.409	0.99256	ANPEP	Nq3GIn	TRUE	reported	0	0
rs8035597	8.5332e-15	15	90237818	C	A	31346	0.713372159415325	0.0684680761999977	0.00882388795525398	60.2083	0.983662	ANPEP	Nq3GIn	TRUE	reported	0	0
rs893616	1.2846e-16	15	90327410	C	T	31346	0.442179589661604	-0.0664724	0.00803292196717838	68.4756	0.985606	ANPEP	Nq3GIn	TRUE	reported	0	0
rs10032293	6.9134e-35	4	80757246	G	T	30902	0.520521160026329	-0.0989671	0.00803199734538533	151.822	0.993456	ANTXR2	de4h2H	TRUE	reported	0	0
rs113322831	2.2838e-27	4	80826920	T	C	27135	0.038689936536718	0.240704695728884	0.0222101476091463	117.454	0.991558	ANTXR2	de4h2H	TRUE	reported	0	0
rs114313499	3.3288e-08	4	81027682	T	G	5401	0.0245324939825958	-0.342549	0.0620222782590219	30.5035	0.968258	ANTXR2	de4h2H	TRUE	reported	0	0
rs12510107	1.1935e-11	4	80849604	G	A	31557	0.651291443244468	-0.0565965	0.00834645375541419	45.9806	0.978715	ANTXR2	de4h2H	TRUE	reported	0	0
rs142694335	7.6953e-09	4	80817248	C	T	23981	0.0156299587432561	0.212443504688045	0.0367867540585359	33.3506	0.970888	ANTXR2	de4h2H	TRUE	reported	0	0
rs2867697	1.3296e-28	4	81002230	A	G	30022	0.146831282318515	-0.127664	0.0115066769196825	123.095	0.991942	ANTXR2	de4h2H	TRUE	reported	0	0
rs4308327	6.5377e-41	4	80978467	G	A	28917	0.514638033722003	-0.111096	0.00829433416563755	179.405	0.994457	ANTXR2	de4h2H	TRUE	reported	0	0
rs62298606	1.6428e-66	4	80877992	C	A	31564	0.0804862395711427	-0.250869	0.0145618565635694	296.797	0.996642	ANTXR2	de4h2H	TRUE	reported	0	0
rs6534651	1.3751e-189	4	80841738	G	A	31684	0.4055770603931	-0.234441	0.00798267130267817	862.521	0.998842	ANTXR2	de4h2H	TRUE	reported	0	0
rs72653229	1.0197e-22	4	80797545	C	T	31230	0.0561460523800421	-0.170249	0.0173547713355319	96.2341	0.989716	ANTXR2	de4h2H	TRUE	reported	0	0
rs75109501	1.8206e-32	4	80795563	A	G	27135	0.0875793291024479	0.179695281062883	0.0151460090914586	140.759	0.992946	ANTXR2	de4h2H	TRUE	reported	0	0
rs75356598	8.5025e-13	4	80832157	T	C	30547	0.069272141959799	0.113875109319196	0.0159201315996584	51.164	0.98083	ANTXR2	de4h2H	TRUE	reported	0	0
rs7667228	2.2756e-78	4	80959926	C	T	31684	0.0944981021458905	-0.253114	0.0135056280531114	351.24	0.997161	ANTXR2	de4h2H	TRUE	reported	0	0
rs11143533	3.4668e-43	9	75813989	G	A	31352	0.176456154920539	0.143900669626458	0.0104443107894859	189.831	0.99476	ANXA1	jVUkl2	TRUE	reported	0	0
rs111478760	1.9207e-63	9	75741140	G	A	31018	0.0501395419964063	-0.307937	0.0183141933406085	282.714	0.996475	ANXA1	jVUkl2	TRUE	reported	0	0
rs113368378	1.4402e-19	9	75687492	G	A	19181	0.0153276680047964	0.375275816878529	0.0414706070015614	81.888	0.987936	ANXA1	jVUkl2	TRUE	reported	0	0
rs11521817	3.8166e-24	9	75835544	G	A	19872	0.0155885683831857	0.409381429012439	0.0403880575573133	102.743	0.990361	ANXA1	jVUkl2	TRUE	reported	0	0
rs115875235	1.2572e-82	9	75727671	C	T	31355	0.0743375858684985	0.291416602817547	0.0151338077906911	370.794	0.99731	ANXA1	jVUkl2	TRUE	reported	0	0
rs117245427	7.4432e-48	9	75797478	C	T	26860	0.0223646529387699	-0.422402	0.0290644148918701	211.217	0.995288	ANXA1	jVUkl2	TRUE	reported	0	0
rs12376726	1.6572e-45	9	75827211	T	C	31347	0.251623499207128	0.129892584101545	0.0091741769326938	200.463	0.995036	ANXA1	jVUkl2	TRUE	reported	0	0
rs146832195	5.1858e-23	9	75710351	C	T	29863	0.0342172626189905	-0.221979	0.0224723036531068	97.5729	0.989855	ANXA1	jVUkl2	TRUE	reported	0	0
rs2795110	6.5814e-218	9	75766412	T	G	31353	0.133191152045901	0.364593172508797	0.0115711538525363	992.804	0.998994	ANXA1	jVUkl2	TRUE	reported	0	0
rs2811226	5.3527e-74	9	75784264	G	A	31344	0.661311029717177	-0.152771	0.00839502867898692	331.16	0.996989	ANXA1	jVUkl2	TRUE	reported	0	0
rs4745219	3.4237e-14	9	75788656	T	C	28703	0.0805930710510863	0.11612558377366	0.0153173708695949	57.4761	0.982899	ANXA1	jVUkl2	TRUE	reported	0	0
rs62538839	7.2254e-09	9	75831759	T	C	23622	0.0182026544427269	0.198970777885112	0.0343906903147663	33.4732	0.970992	ANXA1	jVUkl2	TRUE	reported	0	0
rs73491878	5.3421e-25	9	75866246	G	T	30640	0.0394895069630319	0.213823686821131	0.0207059067099006	106.641	0.99071	ANXA1	jVUkl2	TRUE	reported	0	0
rs74516313	3.9399e-80	9	75801369	C	A	29978	0.947386232432217	-0.344691	0.0181837348175768	359.33	0.997225	ANXA1	jVUkl2	TRUE	reported	0	0
rs78320984	3.6833e-31	9	75844302	T	G	25324	0.022504031666911	-0.346887	0.0298798608848163	134.778	0.992635	ANXA1	jVUkl2	TRUE	reported	0	0
rs7867580	3.2717e-303	9	75852207	A	G	31470	0.741102634446992	-0.410361	0.00880091117603041	2174.09	0.99954	ANXA1	jVUkl2	TRUE	reported	0	0
rs7868086	1.1257e-48	9	75824128	G	A	31355	0.205952291084774	0.144292353399485	0.00984104495198466	214.983	0.99537	ANXA1	jVUkl2	TRUE	reported	0	0
rs10519043	9.2054e-24	15	60669030	C	T	31355	0.114630898021309	-0.125769	0.0125146944390276	100.996	0.990196	ANXA2	NhqJVZ	TRUE	reported	0	0
rs11071514	3.9769e-12	15	60608851	G	A	31355	0.30443302891933	0.0601621957949827	0.00867127827430892	48.1372	0.979649	ANXA2	NhqJVZ	TRUE	reported	0	0
rs11071527	4.6617e-54	15	60691438	G	C	24233	0.427341058565612	0.141453479356464	0.00913711336049301	239.668	0.995845	ANXA2	NhqJVZ	TRUE	reported	0	0
rs113892664	8.3997e-15	15	60772817	A	G	25997	0.017875920084122	0.256595519203611	0.033060042414947	60.2409	0.983671	ANXA2	NhqJVZ	TRUE	reported	0	0
rs117614521	4.5507e-14	15	60553124	C	A	25361	0.0214680074928522	0.230861011572192	0.0306007199570792	56.9165	0.982734	ANXA2	NhqJVZ	TRUE	reported	0	0
rs11855948	1.4217e-09	15	60733007	C	A	28579	0.0361640571817563	-0.135521	0.0223894361284514	36.6376	0.973431	ANXA2	NhqJVZ	TRUE	reported	0	0
rs12442912	7.7679e-10	15	60753376	T	C	23321	0.0267729913405678	-0.176256	0.0286618395773452	37.8164	0.974238	ANXA2	NhqJVZ	TRUE	reported	0	0
rs149479080	3.1268e-09	15	60647081	T	C	27482	0.0278930691301825	0.153379320715659	0.0258868051840776	35.1056	0.972303	ANXA2	NhqJVZ	TRUE	reported	0	0
rs4775259	1.0091e-08	15	60624677	A	G	31569	0.884709745602778	-0.0713553	0.0124546699904728	32.8237	0.970435	ANXA2	NhqJVZ	TRUE	reported	0	0
rs62004987	2.0334e-10	15	60673418	G	A	28498	0.0745421167228792	-0.101335	0.0159364193811336	40.4331	0.975865	ANXA2	NhqJVZ	TRUE	reported	0	0
rs62004990	8.1681e-206	15	60686631	T	C	31555	0.240237915407855	0.281089615969122	0.00918197431072617	937.168	0.998934	ANXA2	NhqJVZ	TRUE	reported	0	0
rs7183916	2.5337e-11	15	60792942	G	A	31684	0.178849261528054	0.0691080504445197	0.0103586975109825	44.5089	0.978026	ANXA2	NhqJVZ	TRUE	reported	0	0
rs72744887	2.2269e-37	15	60636976	G	A	30547	0.0951240577889447	0.175714999829929	0.0137531992697361	163.234	0.993911	ANXA2	NhqJVZ	TRUE	reported	0	0
rs79120050	5.7879e-32	15	60730250	T	C	31355	0.85587899543379	-0.133493	0.0113450136384788	138.455	0.992829	ANXA2	NhqJVZ	TRUE	reported	0	0
rs9920823	7.368e-15	15	60673849	T	G	31355	0.171803652968037	-0.0822607	0.0105762130654065	60.4957	0.983739	ANXA2	NhqJVZ	TRUE	reported	0	0
rs1017148	1.7706e-67	7	36794811	T	C	31240	0.112038983374737	0.219090582326944	0.0126230429309617	301.245	0.996691	AOAH	ptFkgN	TRUE	reported	0	0
rs10229449	1.0222e-278	7	36784390	G	A	31684	0.344413544289526	0.292418223646495	0.0081970713175465	1272.6	0.999215	AOAH	ptFkgN	TRUE	reported	0	0
rs10233489	3.2717e-303	7	36806436	C	T	31676	0.224164505093793	-0.380195	0.00928431427672042	1676.92	0.999404	AOAH	ptFkgN	TRUE	reported	0	0
rs10276761	6.0551e-87	7	36745964	A	G	23000	0.0158995815899582	-0.730514	0.0369616697740284	390.62	0.997447	AOAH	ptFkgN	TRUE	reported	0	0
rs10278067	5.6696e-13	7	36524141	T	C	31231	0.164474690319621	0.0777392971170734	0.0107845426331881	51.961	0.981118	AOAH	ptFkgN	TRUE	reported	0	0
rs10951498	2.0865e-141	7	36848553	T	C	31684	0.677233266939757	0.212968211985052	0.00841206351404402	640.95	0.998442	AOAH	ptFkgN	TRUE	reported	0	0
rs111726168	1.4492e-15	7	36769010	G	T	14585	0.0130389064143007	0.411044155416314	0.0515009027873046	63.7011	0.984544	AOAH	ptFkgN	TRUE	reported	0	0
rs112701303	1.4555e-141	7	36794236	A	C	29134	0.0354337254249969	0.561477293291846	0.0221656189369487	641.66	0.998444	AOAH	ptFkgN	TRUE	reported	0	0
rs11767490	1.1111e-29	7	36800771	A	G	29002	0.0933673256154136	0.161118159869687	0.014239719998735	128.022	0.992249	AOAH	ptFkgN	TRUE	reported	0	0
rs11771672	3.3082e-10	7	36686829	A	G	31684	0.242474350783569	-0.0582056	0.00926324180622976	39.4824	0.975298	AOAH	ptFkgN	TRUE	reported	0	0
rs117846450	7.361e-42	7	36634249	T	C	12206	0.0321972800262166	-0.487824	0.0359874221831252	183.749	0.994587	AOAH	ptFkgN	TRUE	reported	0	0
rs117861419	3.6793e-09	7	36524949	G	A	23896	0.0202167791296956	-0.19155	0.0324777209166723	34.7852	0.972056	AOAH	ptFkgN	TRUE	reported	0	0
rs12540044	3.2717e-303	7	36733841	A	C	31224	0.221538108531875	0.453494531831798	0.00928797222446643	2383.98	0.999581	AOAH	ptFkgN	TRUE	reported	0	0
rs13307569	3.1668e-128	7	36577047	A	G	31684	0.371904242925326	-0.196216	0.00814507636906799	580.333	0.99828	AOAH	ptFkgN	TRUE	reported	0	0
rs138574619	3.9647e-18	7	36790955	A	G	22201	0.0128459651991125	0.365179972843139	0.0420714254427579	75.3424	0.986901	AOAH	ptFkgN	TRUE	reported	0	0
rs146032656	2.7573e-20	7	36687491	G	A	6636	0.011531069827034	0.745527351744196	0.0807879490847832	85.1597	0.988394	AOAH	ptFkgN	TRUE	reported	0	0
rs16879431	3.479e-15	7	36622220	T	A	3330	0.0522522522522523	0.429509112014207	0.0545581596715411	61.9763	0.984121	AOAH	ptFkgN	TRUE	reported	0	0
rs17170671	1.8701e-58	7	36682949	G	T	31348	0.0423438511018917	-0.318365	0.0197509385549968	259.822	0.996166	AOAH	ptFkgN	TRUE	reported	0	0
rs17170686	1.3444e-37	7	36775077	C	T	31684	0.195572926453456	-0.12802	0.00998951986043603	164.234	0.993948	AOAH	ptFkgN	TRUE	reported	0	0
rs17398956	4.8265e-18	7	36562929	C	T	24601	0.0158506606575848	0.31201922462922	0.0360407541096888	74.9506	0.986834	AOAH	ptFkgN	TRUE	reported	0	0
rs17479862	8.0302e-19	7	36641463	A	G	31569	0.0797539065448781	-0.129986	0.0146719347750828	78.4907	0.98742	AOAH	ptFkgN	TRUE	reported	0	0
rs2392454	7.6537e-187	7	36627824	G	A	31561	0.842029751566866	0.313958906939346	0.0107693146505636	849.903	0.998825	AOAH	ptFkgN	TRUE	reported	0	0
rs2392461	3.8161e-260	7	36789839	G	T	31684	0.668627156225337	-0.285481	0.00828566176444701	1187.13	0.999158	AOAH	ptFkgN	TRUE	reported	0	0
rs2718177	4.4181e-30	7	36637463	G	A	31684	0.555225675523319	0.0909079369194888	0.00797759946289633	129.855	0.992358	AOAH	ptFkgN	TRUE	reported	0	0
rs34018527	5.0315e-11	7	36716511	C	T	26673	0.0287989628669321	-0.169945	0.0258675306977745	43.1623	0.977356	AOAH	ptFkgN	TRUE	reported	0	0
rs34127378	4.4e-25	7	36627520	C	T	27911	0.0243256262042389	-0.283672	0.0274209066045617	107.021	0.990743	AOAH	ptFkgN	TRUE	reported	0	0
rs34404068	1.5283e-92	7	36665066	G	A	31560	0.168246177081367	0.215689326128533	0.010570622611006	416.348	0.997604	AOAH	ptFkgN	TRUE	reported	0	0
rs35260197	1.2031e-64	7	36717117	C	T	30872	0.035372330115905	-0.368169	0.0216856749663464	288.236	0.996543	AOAH	ptFkgN	TRUE	reported	0	0
rs3735391	1.4887e-56	7	36551590	G	T	22914	0.674309098043612	0.157097341593626	0.00991369334513146	251.112	0.996034	AOAH	ptFkgN	TRUE	reported	0	0
rs3901023	1.8282e-51	7	36760920	A	G	26151	0.0239134560637692	0.430070055114415	0.0284965581178383	227.768	0.995629	AOAH	ptFkgN	TRUE	reported	0	0
rs4723577	1.1772e-70	7	36840993	A	G	31231	0.290067288576235	-0.155909	0.00877302200176679	315.823	0.996844	AOAH	ptFkgN	TRUE	reported	0	0
rs62447214	3.3601e-23	7	36657149	T	C	20939	0.0145612708018154	0.40378620784348	0.0406981008762263	98.4362	0.989943	AOAH	ptFkgN	TRUE	reported	0	0
rs62447502	9.5027e-36	7	36855506	T	C	22842	0.0166882422468622	0.454294105379954	0.0363991463259824	155.773	0.993621	AOAH	ptFkgN	TRUE	reported	0	0
rs6462688	3.2717e-303	7	36689195	A	G	31564	0.220317867794179	0.371053779510595	0.00937309829491412	1567.14	0.999362	AOAH	ptFkgN	TRUE	reported	0	0
rs6462701	1.4766e-91	7	36751399	C	T	28091	0.0213547097671185	0.587941730027253	0.0289722090555628	411.818	0.997578	AOAH	ptFkgN	TRUE	reported	0	0
rs67667933	3.2969e-34	7	36861807	A	G	30856	0.0331833520809899	0.273420679755423	0.022420168405486	148.725	0.993321	AOAH	ptFkgN	TRUE	reported	0	0
rs6980084	2.4404e-09	7	36537132	A	G	25876	0.0359598096245373	-0.140741	0.0235929225640889	35.586	0.972667	AOAH	ptFkgN	TRUE	reported	0	0
rs73097452	8.7914e-22	7	36556928	T	G	26700	0.16728323699422	-0.111002	0.0115746485326739	91.97	0.989244	AOAH	ptFkgN	TRUE	reported	0	0
rs73340192	2.1072e-18	7	36663851	T	C	31355	0.146080669710807	0.0988278925702662	0.0112926804056752	76.5888	0.987112	AOAH	ptFkgN	TRUE	reported	0	0
rs73351664	7.6576e-30	7	36856422	T	G	31155	0.0175230061349693	-0.345739	0.0304691287163441	128.759	0.992293	AOAH	ptFkgN	TRUE	reported	0	0
rs74673213	1.7345e-35	7	36656572	A	G	26386	0.0211627797850875	0.374939044801988	0.0301570063944846	154.577	0.993572	AOAH	ptFkgN	TRUE	reported	0	0
rs74779693	1.7602e-93	7	36673542	A	G	28439	0.0468455743879473	0.404005289767619	0.0196980623878039	420.656	0.997628	AOAH	ptFkgN	TRUE	reported	0	0
rs74908120	1.696e-44	7	36627324	C	T	25920	0.0355720796354042	-0.330582	0.0236234650741337	195.826	0.994919	AOAH	ptFkgN	TRUE	reported	0	0
rs75557952	2.0256e-08	7	36760509	C	A	30726	0.0262757787220771	0.141406386993623	0.0252065789040131	31.471	0.969203	AOAH	ptFkgN	TRUE	reported	0	0
rs75760835	1.8995e-66	7	36766732	C	T	29139	0.0262425199468085	0.443957683278674	0.0257822633223191	296.511	0.996639	AOAH	ptFkgN	TRUE	reported	0	0
rs76407795	8.061e-61	7	36787904	A	G	29712	0.0312538052522629	-0.386116	0.0234689337370294	270.675	0.996319	AOAH	ptFkgN	TRUE	reported	0	0
rs7778994	3.2717e-303	7	36743574	T	C	30902	0.773492856313161	-0.384701	0.00935748847013634	1690.16	0.999409	AOAH	ptFkgN	TRUE	reported	0	0
rs7795869	9.7522e-70	7	36710341	G	A	31231	0.136469643676403	0.204731925303926	0.0115978997481335	311.611	0.996801	AOAH	ptFkgN	TRUE	reported	0	0
rs78730945	1.7963e-35	7	36634280	C	T	27442	0.0249027585281889	0.33953253589845	0.0273155700642357	154.505	0.993569	AOAH	ptFkgN	TRUE	reported	0	0
rs78881194	2.2645e-09	7	36547300	T	C	21589	0.0204069274554923	0.203297519088714	0.0340093211584245	35.7329	0.972776	AOAH	ptFkgN	TRUE	reported	0	0
rs79300405	1.3035e-08	7	36509137	A	G	26671	0.0671652157807001	0.0982888043762112	0.0172873231279392	32.326	0.969993	AOAH	ptFkgN	TRUE	reported	0	0
rs80102854	2.1997e-12	7	36772934	T	G	27581	0.020216831067271	-0.212218	0.0302253052238351	49.2972	0.980118	AOAH	ptFkgN	TRUE	reported	0	0
rs80261862	3.2717e-303	7	36760624	T	C	30902	0.115944554148759	-0.561854	0.0121506279683898	2138.2	0.999533	AOAH	ptFkgN	TRUE	reported	0	0
rs10507102	7.298e-36	12	98990871	A	G	31684	0.089593746476756	-0.173464	0.0138752243151035	156.293	0.993642	APAF1	q3F9T0	TRUE	reported	0	0
rs10860373	1.6682e-09	12	99227154	T	C	31684	0.403885903265812	0.0487683129809123	0.0080913712803478	36.3271	0.97321	APAF1	q3F9T0	TRUE	reported	0	0
rs11610744	1.9014e-11	12	99146595	C	T	30865	0.0839084916634354	-0.0973865	0.0145064996960533	45.0684	0.978293	APAF1	q3F9T0	TRUE	reported	0	0
rs11611871	4.0471e-10	12	98944718	G	A	31569	0.0512757605495584	-0.11274	0.0180326618534643	39.0875	0.975055	APAF1	q3F9T0	TRUE	reported	0	0
rs12368451	3.0157e-11	12	99115661	G	A	31678	0.45449761305116	0.0529899174655641	0.00797332452573228	44.168	0.97786	APAF1	q3F9T0	TRUE	reported	0	0
rs12813650	1.6832e-17	12	98971906	A	G	31567	0.071436660123811	0.131411234823167	0.0154349046645095	72.4865	0.986392	APAF1	q3F9T0	TRUE	reported	0	0
rs17362530	9.1724e-54	12	99010788	A	G	28073	0.0220888772936777	0.441413312494808	0.0285935748984491	238.316	0.995821	APAF1	q3F9T0	TRUE	reported	0	0
rs2287574	2.2022e-24	12	99166805	T	G	31353	0.568136844508714	-0.0820151	0.0080487410704091	103.832	0.990461	APAF1	q3F9T0	TRUE	reported	0	0
rs3847874	8.6167e-236	12	99027045	T	A	31569	0.166528270551823	0.344441025625319	0.010504933913577	1075.09	0.999071	APAF1	q3F9T0	TRUE	reported	0	0
rs3847876	6.5573e-28	12	99136198	A	T	30902	0.414682309211291	0.0892414536169461	0.00814886257619538	119.933	0.991731	APAF1	q3F9T0	TRUE	reported	0	0
rs73140487	8.9692e-16	12	98979678	T	C	30852	0.878302362571284	-0.0988967	0.0123005844607266	64.6416	0.984766	APAF1	q3F9T0	TRUE	reported	0	0
rs74630492	4.0898e-25	12	99116490	G	A	27909	0.0254226153980906	0.277842827478331	0.0268387534633203	107.17	0.990755	APAF1	q3F9T0	TRUE	reported	0	0
rs7961442	9.7791e-16	12	98952808	A	G	31567	0.249867884644421	-0.0737368	0.00918335146983983	64.4713	0.984726	APAF1	q3F9T0	TRUE	reported	0	0
rs11160579	1.9308e-25	14	20886991	T	G	25528	0.276979255691088	0.102869240973623	0.00986859438152928	108.658	0.990881	APEX1	QSdabT	TRUE	reported	0	0
rs1760933	4.1761e-25	14	20945488	T	C	18396	0.0371305749596991	-0.284549	0.0274924175036755	107.125	0.990751	APEX1	QSdabT	TRUE	reported	0	0
rs1760935	3.0912e-21	14	20941613	G	A	26395	0.194727347889812	0.103795151450545	0.0109724672766866	89.484	0.988948	APEX1	QSdabT	TRUE	reported	0	0
rs1760946	6.9969e-09	14	20906653	C	T	22352	0.212443499069396	-0.066909	0.0115541681698514	33.5345	0.971043	APEX1	QSdabT	TRUE	reported	0	0
rs1760953	7.3234e-29	14	20890776	A	G	25947	0.122759068842934	-0.148768	0.0133449707085977	124.276	0.992018	APEX1	QSdabT	TRUE	reported	0	0
rs41561214	1.149e-09	14	20923416	T	C	21510	0.0259181775918178	-0.184545	0.0303173413943419	37.0528	0.973721	APEX1	QSdabT	TRUE	reported	0	0
rs4982086	3.9699e-19	14	20898917	A	G	25728	0.405269447228433	-0.0801323	0.00896554601664185	79.8843	0.987637	APEX1	QSdabT	TRUE	reported	0	0
rs999692	7.3541e-12	14	20917665	C	T	26395	0.655962268405427	0.0627082330379892	0.00915368479227938	46.9307	0.979137	APEX1	QSdabT	TRUE	reported	0	0
rs11205361	3.0939e-10	1	150287518	T	C	11496	0.113810019970478	0.130478125077216	0.0207305568918361	39.6144	0.975378	APH1A	KFWFLw	TRUE	reported	0	0
rs1017548	2.4321e-13	15	63562986	T	C	28384	0.0390407138873397	-0.158521	0.0216484604866573	53.619	0.981691	APH1B	poVJCE	TRUE	reported	0	0
rs117618017	3.2717e-303	15	63569902	T	C	22699	0.123496368588289	0.527725102636746	0.0138284769388753	1456.35	0.999314	APH1B	poVJCE	TRUE	reported	0	0
rs118147441	5.3052e-10	15	63606645	T	C	30209	0.0563977082835999	-0.109444	0.0176244103202096	38.5616	0.974723	APH1B	poVJCE	TRUE	reported	0	0
rs12901035	5.6737e-31	15	63541446	C	A	30876	0.0811790240688345	0.170151466090713	0.0147027051440199	133.93	0.992589	APH1B	poVJCE	TRUE	reported	0	0
rs12903043	9.2497e-31	15	63565993	A	T	26281	0.0535461661793832	-0.222845	0.0193265528350753	132.952	0.992535	APH1B	poVJCE	TRUE	reported	0	0
rs182304603	2.7674e-19	15	63600942	T	C	3472	0.0139688940092166	0.907518316696083	0.101084710808448	80.6009	0.987745	APH1B	poVJCE	TRUE	reported	0	0
rs290560	3.9284e-20	15	63700004	T	C	31566	0.339700275565286	-0.0771244	0.00839221319615818	84.4561	0.988298	APH1B	poVJCE	TRUE	reported	0	0
rs4984241	4.1529e-81	15	63623463	A	G	31296	0.605335418176271	-0.15508	0.00813052766271718	363.81	0.997259	APH1B	poVJCE	TRUE	reported	0	0
rs4984259	1.1113e-08	15	63578001	C	G	31197	0.0449429599571243	-0.110333	0.0193132805584154	32.6361	0.97027	APH1B	poVJCE	TRUE	reported	0	0
rs73442943	1.9331e-14	15	63641276	G	A	30842	0.960026390344239	-0.157184	0.0205339880521724	58.596	0.98322	APH1B	poVJCE	TRUE	reported	0	0
rs74412386	2.4105e-13	15	63569161	A	C	24440	0.0331009553317842	-0.18496	0.0252550095802862	53.6366	0.981697	APH1B	poVJCE	TRUE	reported	0	0
rs79956804	4.6346e-20	15	63700828	A	C	13378	0.018427074551367	0.415644050853472	0.0453146451150705	84.1329	0.988254	APH1B	poVJCE	TRUE	reported	0	0
rs881644	9.5946e-13	15	63663411	A	G	31231	0.115958097568436	-0.0891071	0.0124868043888924	50.9239	0.980741	APH1B	poVJCE	TRUE	reported	0	0
rs12128524	1.0307e-16	1	156579925	A	G	21273	0.0849683158664392	0.144103024636261	0.0173588821929145	68.9132	0.985697	APOA1BP	qA7sDt	TRUE	reported	0	0
rs12138558	9.3755e-40	1	156494903	C	T	26403	0.0465137870207037	-0.271762	0.0205960104766689	174.105	0.994289	APOA1BP	qA7sDt	TRUE	reported	0	0
rs149448699	5.913e-09	1	156579578	T	G	25692	0.0251068119629398	-0.163976	0.0281790100599105	33.8619	0.971315	APOA1BP	qA7sDt	TRUE	reported	0	0
rs2277873	1.6035e-26	1	156617968	A	G	26247	0.360399326662302	-0.0966773	0.00907112237021043	113.587	0.991273	APOA1BP	qA7sDt	TRUE	reported	0	0
rs2365715	4.2088e-18	1	156615114	G	A	18845	0.37575085812357	-0.0920582	0.0106143384864246	75.2209	0.98688	APOA1BP	qA7sDt	TRUE	reported	0	0
rs35160849	6.2107e-19	1	156526430	A	G	30864	0.0363227319924624	0.19097100098345	0.0214856610356818	79.0019	0.9875	APOA1BP	qA7sDt	TRUE	reported	0	0
rs3795733	8.1951e-198	1	156564922	C	T	31085	0.304835265405735	-0.257715	0.00858880912130211	900.354	0.998891	APOA1BP	qA7sDt	TRUE	reported	0	0
rs4626879	3.885e-11	1	156606163	C	T	12889	0.22726706527155	-0.09805	0.014837404857308	43.6696	0.977613	APOA1BP	qA7sDt	TRUE	reported	0	0
rs7550235	3.1191e-100	1	156560601	T	A	28200	0.0330562577659711	-0.496584	0.0233659043531483	451.669	0.997791	APOA1BP	qA7sDt	TRUE	reported	0	0
rs77214500	5.6895e-10	1	156537346	A	G	29085	0.0333966314398943	-0.142954	0.0230615393663145	38.4251	0.974635	APOA1BP	qA7sDt	TRUE	reported	0	0
rs11538340	4.0455e-11	1	161172233	A	C	29045	0.0771489588894821	-0.102584	0.0155379183877107	43.589	0.977573	APOA2	hgLA7L	TRUE	reported	0	0
rs11590967	1.1168e-24	1	161188587	A	G	28718	0.041204627044276	0.214903460940858	0.0209545385435278	105.179	0.990582	APOA2	hgLA7L	TRUE	reported	0	0
rs2501866	2.7768e-13	1	161229684	C	T	29094	0.64742491720909	-0.0633238	0.00866891783246856	53.3586	0.981604	APOA2	hgLA7L	TRUE	reported	0	0
rs3924264	5.267e-62	1	161178684	C	T	29432	0.649310383704762	0.142859717255281	0.00859725443706596	276.121	0.996391	APOA2	hgLA7L	TRUE	reported	0	0
rs41270849	3.0702e-09	1	161188649	A	G	23593	0.062672348959639	-0.112503	0.0189795786394003	35.1364	0.972327	APOA2	hgLA7L	TRUE	reported	0	0
rs67857806	1.4995e-13	1	161191228	A	G	29432	0.216298996580104	-0.073883	0.0100016217422758	54.5692	0.982004	APOA2	hgLA7L	TRUE	reported	0	0
rs75213764	1.1806e-10	1	161235597	T	C	29314	0.134989241629233	0.077801360019985	0.0120775808034998	41.4968	0.976469	APOA2	hgLA7L	TRUE	reported	0	0
rs111276292	4.6952e-20	22	39453080	A	G	12343	0.0204974479462043	-0.410539	0.0447659042202262	84.1036	0.98825	APOBEC3A	JkJURE	TRUE	reported	0	0
rs112245252	2.1305e-47	22	39420941	C	G	17765	0.0926540951308753	-0.263051	0.0181904074162535	209.121	0.995241	APOBEC3A	JkJURE	TRUE	reported	0	0
rs11914037	6.5233e-55	22	39343473	C	T	26494	0.0798105231373141	0.249046361567488	0.0159571455204962	243.585	0.995911	APOBEC3A	JkJURE	TRUE	reported	0	0
rs12168423	6.171e-10	22	39384636	C	T	8894	0.163593433775579	0.125122787013202	0.020226114094792	38.2691	0.974535	APOBEC3A	JkJURE	TRUE	reported	0	0
rs12628403	3.2717e-303	22	39358037	C	A	21566	0.0930399703236576	-0.744595	0.0157811610680454	2226.19	0.999551	APOBEC3A	JkJURE	TRUE	reported	0	0
rs143661367	1.199e-20	22	39259787	A	G	20157	0.0235154040779878	-0.30556	0.032796691316491	86.8028	0.988611	APOBEC3A	JkJURE	TRUE	reported	0	0
rs145600842	2.0307e-19	22	39441841	G	A	22426	0.0196869704806921	-0.305735	0.0339275409346277	81.2053	0.987835	APOBEC3A	JkJURE	TRUE	reported	0	0
rs149953599	6.623e-13	22	39281348	T	C	20427	0.0326283840015666	0.199891132539578	0.027812488004839	51.6544	0.981008	APOBEC3A	JkJURE	TRUE	reported	0	0
rs34207265	5.8078e-09	22	39312811	C	T	19775	0.0354993678887484	0.158083973037248	0.0271514647196551	33.8992	0.971346	APOBEC3A	JkJURE	TRUE	reported	0	0
rs4619721	1.9002e-10	22	39298430	T	C	21610	0.209069875057844	0.07527092821841	0.0118177709039314	40.568	0.975943	APOBEC3A	JkJURE	TRUE	reported	0	0
rs4634033	2.4522e-11	22	39422272	C	A	23059	0.489917169001258	0.0621306763002618	0.00930601466363037	44.5743	0.978058	APOBEC3A	JkJURE	TRUE	reported	0	0
rs5757361	1.1349e-25	22	39305212	T	A	23097	0.388275533619085	0.0997597325573127	0.00952423861807593	109.711	0.990967	APOBEC3A	JkJURE	TRUE	reported	0	0
rs5757366	2.1043e-08	22	39306784	T	C	25991	0.0746604593897888	-0.0934407	0.0166769064379973	31.3936	0.96913	APOBEC3A	JkJURE	TRUE	reported	0	0
rs5757402	8.3171e-59	22	39350072	T	C	16712	0.646720919100048	0.183599352889969	0.0113548816818376	261.443	0.99619	APOBEC3A	JkJURE	TRUE	reported	0	0
rs6001366	8.1777e-20	22	39399941	T	C	17950	0.0933147632311978	0.164933447554433	0.0181028710176199	83.0085	0.988096	APOBEC3A	JkJURE	TRUE	reported	0	0
rs7288049	1.171e-99	22	39332229	G	A	26609	0.280055620278853	-0.202862	0.00957338091758633	449.025	0.997778	APOBEC3A	JkJURE	TRUE	reported	0	0
rs735306	4.078e-09	22	39260032	T	C	26271	0.379829469757527	0.0528277724595216	0.00898278735921129	34.5862	0.971899	APOBEC3A	JkJURE	TRUE	reported	0	0
rs9607600	3.2035e-116	22	39395418	T	C	16459	0.449055228142658	-0.249977	0.0109083537245084	525.148	0.998099	APOBEC3A	JkJURE	TRUE	reported	0	0
rs9611077	2.7213e-24	22	39405179	C	A	13691	0.230918121393616	0.145279684316873	0.0142862451635205	103.413	0.990423	APOBEC3A	JkJURE	TRUE	reported	0	0
rs113417884	8.1919e-14	22	39414523	T	C	16749	0.0194081153588196	0.295250614815337	0.0395396687935688	55.7591	0.982382	APOBEC3G	qPHrce	TRUE	reported	0	0
rs12157810	7.4452e-13	22	39353172	C	A	28974	0.231689645178653	-0.070542	0.00983725834344716	51.4218	0.980924	APOBEC3G	qPHrce	TRUE	reported	0	0
rs12627955	7.8377e-58	22	39575221	G	A	28334	0.0650703865946498	-0.271788	0.0169546723649943	256.971	0.996124	APOBEC3G	qPHrce	TRUE	reported	0	0
rs139390	1.0034e-27	22	39532853	A	G	31429	0.601041040288635	0.0887185690020021	0.00812984586784224	119.087	0.991673	APOBEC3G	qPHrce	TRUE	reported	0	0
rs144425271	1.9805e-09	22	39374937	A	G	24020	0.0343247044116881	0.150234419371112	0.0250411566582402	35.994	0.972969	APOBEC3G	qPHrce	TRUE	reported	0	0
rs148564265	1.8337e-32	22	39464596	T	G	9874	0.0152384721947358	-0.684281	0.0576804923025608	140.738	0.992945	APOBEC3G	qPHrce	TRUE	reported	0	0
rs17000830	7.342e-158	22	39572958	G	T	28603	0.0646287107896729	-0.449611	0.0167958230749059	716.59	0.998606	APOBEC3G	qPHrce	TRUE	reported	0	0
rs2011869	1.5431e-93	22	39480697	A	G	31101	0.632458143074581	0.169476900745201	0.00826055744405458	420.923	0.99763	APOBEC3G	qPHrce	TRUE	reported	0	0
rs28537571	5.9229e-113	22	39481395	A	G	24168	0.0342947226960252	-0.558645	0.0247339154356301	510.136	0.998044	APOBEC3G	qPHrce	TRUE	reported	0	0
rs35764429	1.9071e-303	22	39507920	T	G	30984	0.148797920727745	-0.413789	0.0110400956254813	1404.8	0.999289	APOBEC3G	qPHrce	TRUE	reported	0	0
rs4456800	5.9255e-10	22	39467322	T	C	27056	0.155183269619969	0.0734696499773043	0.0118642955151077	38.3471	0.974585	APOBEC3G	qPHrce	TRUE	reported	0	0
rs4821843	2.1612e-09	22	39340637	A	G	31430	0.237551204479687	0.0560609127801232	0.00936658971799157	35.8226	0.972843	APOBEC3G	qPHrce	TRUE	reported	0	0
rs5750763	9.6205e-25	22	39582509	T	C	31101	0.203481735159817	-0.102111	0.00994264821566	105.473	0.990608	APOBEC3G	qPHrce	TRUE	reported	0	0
rs62228309	4.8653e-11	22	39577809	T	C	28535	0.757253099434933	0.0641464031901964	0.00975595856948128	43.2319	0.977392	APOBEC3G	qPHrce	TRUE	reported	0	0
rs9607600	2.0384e-16	22	39395418	T	C	21280	0.449055228142658	-0.0799766	0.00972986767199782	67.5635	0.985415	APOBEC3G	qPHrce	TRUE	reported	0	0
rs9622935	6.9969e-09	22	39503968	G	A	30983	0.0513339958718752	0.105363505044464	0.0181940400000802	33.5368	0.971045	APOBEC3G	qPHrce	TRUE	reported	0	0
rs9622966	5.8605e-12	22	39579449	T	C	28334	0.102985582443755	-0.0950513	0.0138095763151856	47.3757	0.979328	APOBEC3G	qPHrce	TRUE	reported	0	0
rs4677696	1.0824e-12	3	195318956	T	G	19856	0.872635379061372	-0.107029	0.0150329660843155	50.6887	0.980653	APOD	YNCCDL	TRUE	reported	0	0
rs7640745	6.3568e-45	3	195319711	T	C	19841	0.292967244701349	0.154354598988066	0.0109753904724977	197.788	0.99497	APOD	YNCCDL	TRUE	reported	0	0
rs136150	1.5592e-57	22	36654145	T	A	31556	0.210207318454741	-0.155558	0.00972997615605624	255.6	0.996103	APOL1	mPsGCT	TRUE	reported	0	0
rs34318457	3.0211e-21	22	36648738	T	C	28336	0.0881088517260651	0.140004354864618	0.0147961737085052	89.5332	0.988954	APOL1	mPsGCT	TRUE	reported	0	0
rs5756121	1.9126e-10	22	36666983	G	T	15218	0.448535936113576	-0.0732973	0.0115098876035412	40.554	0.975935	APOL1	mPsGCT	TRUE	reported	0	0
rs78188930	1.8697e-13	22	36655735	A	G	27388	0.0239770537354905	0.205306161598624	0.0279028203153921	54.1387	0.981864	APOL1	mPsGCT	TRUE	reported	0	0
rs3101018	1.0172e-18	6	31705864	T	C	10799	0.102029963932304	-0.197853	0.0223993394742766	78.0219	0.987345	APOM	TBmvdD	TRUE	reported	0	0
rs112547745	9.9323e-14	21	27603814	C	T	31020	0.861806643984862	-0.086498	0.0116232686175294	55.3804	0.982263	APP	0pKsfL	TRUE	reported	0	0
rs148444134	1.5849e-22	21	27475026	A	G	28230	0.0359022636826565	0.220531322281103	0.0225826964600997	95.365	0.989623	APP	0pKsfL	TRUE	reported	0	0
rs17001470	4.6186e-08	21	27260316	T	C	28312	0.0179949682316319	-0.172687	0.0315964541907236	29.8706	0.967607	APP	0pKsfL	TRUE	reported	0	0
rs2051176	7.8866e-22	21	27475375	A	G	31016	0.0486522653412349	0.178924601082561	0.0186348734671889	92.1907	0.989269	APP	0pKsfL	TRUE	reported	0	0
rs2830026	1.2717e-18	21	27423131	C	T	31141	0.341704718417047	0.0743257916987845	0.00843805818295996	77.5879	0.987275	APP	0pKsfL	TRUE	reported	0	0
rs2830076	3.0203e-150	21	27502468	T	C	31470	0.338569656883009	0.217559486319537	0.00833331365751733	681.586	0.998535	APP	0pKsfL	TRUE	reported	0	0
rs3787636	5.925e-33	21	27371334	C	A	30688	0.183354628876757	-0.124442	0.0104070741749436	142.979	0.993055	APP	0pKsfL	TRUE	reported	0	0
rs452987	1.1966e-15	21	27552287	A	G	31017	0.161244074017434	-0.0873016	0.0109062965650848	64.0752	0.984633	APP	0pKsfL	TRUE	reported	0	0
rs458408	5.5866e-11	21	27588541	T	C	31132	0.405447070914697	0.0534637308928765	0.00815679775617919	42.9615	0.977253	APP	0pKsfL	TRUE	reported	0	0
rs468547	1.5638e-15	21	27641352	A	G	31470	0.218892104175279	0.0767706606909808	0.00963003771838696	63.5528	0.984509	APP	0pKsfL	TRUE	reported	0	0
rs61707145	2.9632e-08	21	27163730	T	C	31470	0.724604457138562	-0.049441	0.008918580333744	30.7315	0.968486	APP	0pKsfL	TRUE	reported	0	0
rs67792436	4.1244e-21	21	27467908	G	A	31343	0.0687448077939733	0.148640970120977	0.0157632317511853	88.9174	0.988879	APP	0pKsfL	TRUE	reported	0	0
rs8134954	4.6186e-08	21	27627311	T	A	30858	0.0476208793322306	-0.103253	0.0188924110959726	29.8695	0.967606	APP	0pKsfL	TRUE	reported	0	0
rs2075574	3.7738e-19	7	30950744	T	C	14275	0.325163043478261	0.11267725959204	0.0125989287734016	79.9844	0.987652	AQP1	mFDNaz	TRUE	reported	0	0
rs62449133	5.9416e-11	7	30957148	G	A	31141	0.196923194966623	0.0659066752899058	0.0100691593011742	42.8423	0.977191	AQP1	mFDNaz	TRUE	reported	0	0
rs12728254	1.056e-130	1	150819480	A	T	31355	0.101532422435268	0.31862639219633	0.0130983980743057	591.735	0.998313	ARNT	D3aRpK	TRUE	reported	0	0
rs143887202	4.4899e-63	1	150823454	T	C	22757	0.643383996423782	-0.163041	0.00972583438223729	281.022	0.996454	ARNT	D3aRpK	TRUE	reported	0	0
rs55892644	6.7459e-11	1	150921415	G	A	30318	0.13190870880308	-0.0782656	0.0119925201039952	42.5913	0.97706	ARNT	D3aRpK	TRUE	reported	0	0
rs79227017	1.2664e-09	1	150870629	T	G	22123	0.04730042868729	-0.135861	0.0223764367593892	36.8643	0.97359	ARNT	D3aRpK	TRUE	reported	0	0
rs111977147	3.2675e-21	22	51090768	T	C	26407	0.0328599275967697	0.230371820114739	0.024367656030753	89.3781	0.988935	ARSA	o6NXvi	TRUE	reported	0	0
rs117637509	2.5742e-90	22	51000015	A	G	28273	0.0350888433282078	-0.457293	0.0226920639538743	406.107	0.997544	ARSA	o6NXvi	TRUE	reported	0	0
rs11912237	3.2717e-303	22	51060049	A	G	30515	0.0827941061822718	-0.788668	0.0139780666357149	3183.42	0.999686	ARSA	o6NXvi	TRUE	reported	0	0
rs12628844	1.6304e-47	22	51144168	G	A	25363	0.581235976977856	0.129777274246123	0.00896264273305732	209.665	0.995253	ARSA	o6NXvi	TRUE	reported	0	0
rs131715	3.3822e-153	22	51066921	A	G	30185	0.436581898594219	0.213913383158589	0.00811329006358953	695.155	0.998564	ARSA	o6NXvi	TRUE	reported	0	0
rs131780	8.4814e-09	22	50982539	G	C	6479	0.69480056980057	-0.109575	0.0190283231404765	33.1603	0.970726	ARSA	o6NXvi	TRUE	reported	0	0
rs131805	5.514e-16	22	50964153	T	C	22619	0.201458497578556	-0.0948049	0.0117051745659994	65.6003	0.984985	ARSA	o6NXvi	TRUE	reported	0	0
rs131811	2.4107e-24	22	50962259	A	G	28910	0.0724354443012183	0.16305536741444	0.0160153388023455	103.657	0.990445	ARSA	o6NXvi	TRUE	reported	0	0
rs4824114	4.9573e-09	22	51045744	C	G	23322	0.271978766047343	0.0608150515082539	0.0103978681965966	34.2085	0.971598	ARSA	o6NXvi	TRUE	reported	0	0
rs5770804	2.7074e-13	22	51058500	C	A	23346	0.947227481741953	0.151101177692467	0.0206752839500933	53.4112	0.981621	ARSA	o6NXvi	TRUE	reported	0	0
rs5770892	3.969e-48	22	50999681	G	A	25277	0.763592280564263	0.15194740007764	0.010424206256527	212.471	0.995316	ARSA	o6NXvi	TRUE	reported	0	0
rs5770979	6.3096e-15	22	51089994	A	G	10267	0.0326489086200518	-0.305292	0.0391520621571956	60.8026	0.983819	ARSA	o6NXvi	TRUE	reported	0	0
rs5770988	1.5299e-19	22	51126242	A	C	30185	0.114042015479387	0.115626209531971	0.0127868322752273	81.7686	0.987918	ARSA	o6NXvi	TRUE	reported	0	0
rs6010008	1.0944e-09	22	50998796	C	G	20235	0.0596136334070509	0.127848925726811	0.0209753454729641	37.1515	0.973789	ARSA	o6NXvi	TRUE	reported	0	0
rs6010045	1.806e-129	22	51103091	T	C	30385	0.687725278169566	-0.209893	0.00867024065711586	586.047	0.998297	ARSA	o6NXvi	TRUE	reported	0	0
rs6010063	8.2185e-41	22	51156933	G	A	22493	0.547924228675136	0.126224349783598	0.00943571197353708	178.952	0.994443	ARSA	o6NXvi	TRUE	reported	0	0
rs6151413	1.0025e-26	22	51065524	A	C	16482	0.0174892609800999	0.448095684833966	0.0418718401766059	114.524	0.991344	ARSA	o6NXvi	TRUE	reported	0	0
rs7285093	1.558e-52	22	51051214	T	C	30313	0.177392739273927	-0.161553	0.0105912200266519	232.669	0.99572	ARSA	o6NXvi	TRUE	reported	0	0
rs73174417	5.8287e-15	22	51145781	T	C	28996	0.0541744354671639	0.143078625296122	0.0183255578277732	60.9586	0.98386	ARSA	o6NXvi	TRUE	reported	0	0
rs78342408	8.6652e-13	22	51155446	T	A	22363	0.0531653525311393	0.15052304444484	0.0210509963701108	51.1282	0.980817	ARSA	o6NXvi	TRUE	reported	0	0
rs9616807	1.3433e-19	22	51087348	A	G	24737	0.0984856107868786	0.136428232192557	0.0150632916189198	82.0292	0.987956	ARSA	o6NXvi	TRUE	reported	0	0
rs9616897	1.4246e-48	22	51083118	A	C	30186	0.23360315893386	0.140381280428922	0.0095846952444916	214.517	0.99536	ARSA	o6NXvi	TRUE	reported	0	0
rs9616948	1.7851e-11	22	51152554	G	A	17664	0.137467780988831	-0.103737	0.0154311213959224	45.1934	0.978352	ARSA	o6NXvi	TRUE	reported	0	0
rs11077558	1.4849e-22	17	66428002	C	G	31017	0.153766093593401	-0.108598	0.0111132763796123	95.49	0.989636	ARSG	ZhawC3	TRUE	reported	0	0
rs111921212	2.0397e-08	17	66318641	G	C	28135	0.744167389418907	0.0541576854096614	0.00965618610877249	31.4564	0.969189	ARSG	ZhawC3	TRUE	reported	0	0
rs11653860	1.6281e-11	17	66205240	T	G	31684	0.0796910819647488	-0.0987381	0.0146582652233712	45.3737	0.978436	ARSG	ZhawC3	TRUE	reported	0	0
rs117977010	4.4583e-50	17	66308930	A	G	21364	0.0215482841181165	-0.4932	0.0331458263250115	221.405	0.995504	ARSG	ZhawC3	TRUE	reported	0	0
rs138443197	4.3969e-12	17	66430017	A	G	30077	0.0647948164146868	0.114590629807923	0.016550012248577	47.9404	0.979567	ARSG	ZhawC3	TRUE	reported	0	0
rs17672144	4.3625e-33	17	66429511	T	G	31492	0.04945678918878	-0.219713	0.0183357280528884	143.587	0.993084	ARSG	ZhawC3	TRUE	reported	0	0
rs34903213	4.6679e-09	17	66478512	G	A	31239	0.164978596544871	0.0631166639533458	0.0107729678352813	34.3255	0.971692	ARSG	ZhawC3	TRUE	reported	0	0
rs3744301	3.2077e-09	17	66366739	T	C	31684	0.058908639933857	0.0998355516729302	0.0168624044307891	35.0535	0.972263	ARSG	ZhawC3	TRUE	reported	0	0
rs3785602	8.7386e-20	17	66356883	A	G	31684	0.455466195648089	-0.0725221	0.00796631094264828	82.8755	0.988078	ARSG	ZhawC3	TRUE	reported	0	0
rs4968882	3.7445e-30	17	66310599	G	A	30902	0.737058117473961	0.104033288136588	0.00911796875786288	130.181	0.992377	ARSG	ZhawC3	TRUE	reported	0	0
rs59133474	1.3755e-90	17	66421203	C	T	31355	0.552359208523592	0.161044215708433	0.00797908249436085	407.366	0.997551	ARSG	ZhawC3	TRUE	reported	0	0
rs62085931	5.4558e-10	17	66445647	T	C	31236	0.0943389014181415	0.0848864308040774	0.0136792250107288	38.5082	0.974689	ARSG	ZhawC3	TRUE	reported	0	0
rs72841860	1.3464e-18	17	66390394	G	A	31160	0.0394287904926203	-0.180945	0.0205577487571539	77.4717	0.987257	ARSG	ZhawC3	TRUE	reported	0	0
rs74435324	7.9371e-48	17	66347126	T	G	25788	0.0337952010814464	-0.352598	0.0242685484209277	211.092	0.995285	ARSG	ZhawC3	TRUE	reported	0	0
rs77734709	3.9489e-12	17	66379913	T	C	27780	0.0362255009909712	0.157416791489555	0.0226854767173776	48.1511	0.979655	ARSG	ZhawC3	TRUE	reported	0	0
rs8065201	4.0634e-31	17	66323939	T	C	31355	0.2662100456621	-0.104593	0.00901578256234951	134.586	0.992625	ARSG	ZhawC3	TRUE	reported	0	0
rs8068710	1.4771e-13	17	66368184	A	G	27092	0.0257301176363719	-0.20029	0.0271060830935417	54.5988	0.982014	ARSG	ZhawC3	TRUE	reported	0	0
rs9890694	3.2934e-12	17	66315468	T	C	31569	0.0919453461161018	-0.0958496	0.0137625952912867	48.5043	0.9798	ARSG	ZhawC3	TRUE	reported	0	0
rs9905949	3.398e-11	17	66290903	T	C	31355	0.0523782343987823	0.118723519667607	0.0179116092614407	43.9344	0.977745	ARSG	ZhawC3	TRUE	reported	0	0
rs10459916	2.2487e-33	17	7017420	A	G	31684	0.281070314555226	0.106137915455951	0.00881705257239286	144.909	0.993146	ASGR1	nwR0vt	TRUE	reported	0	0
rs117542665	2.7919e-18	17	7077642	A	G	24467	0.0197246287128713	0.283034254053138	0.0324595456274529	76.0314	0.987018	ASGR1	nwR0vt	TRUE	reported	0	0
rs12449427	1.5878e-08	17	7173279	C	G	30158	0.252920304588765	-0.0529115	0.00936221388113502	31.9406	0.969642	ASGR1	nwR0vt	TRUE	reported	0	0
rs12942113	7.4229e-10	17	7085367	T	C	23327	0.0143271970195047	-0.239665	0.0389274530430542	37.905	0.974296	ASGR1	nwR0vt	TRUE	reported	0	0
rs148282124	3.0939e-10	17	6992266	G	A	27310	0.0948279739149989	-0.0918534	0.0145940426249687	39.6132	0.975377	ASGR1	nwR0vt	TRUE	reported	0	0
rs4796382	5.2273e-23	17	7026284	T	C	30901	0.402075427863393	0.0809050279932388	0.00819100644844632	97.5611	0.989854	ASGR1	nwR0vt	TRUE	reported	0	0
rs67143157	1.7043e-50	17	7074718	G	A	27894	0.22851571059205	-0.150086	0.0100433006646235	223.32	0.995542	ASGR1	nwR0vt	TRUE	reported	0	0
rs72837677	6.8972e-18	17	7053125	T	C	24303	0.321510297482838	0.0835525179885441	0.00969669219744959	74.2458	0.98671	ASGR1	nwR0vt	TRUE	reported	0	0
rs72837678	3.6093e-15	17	7053956	T	C	26532	0.439157384536515	0.0687428756398854	0.00873702028976683	61.9054	0.984103	ASGR1	nwR0vt	TRUE	reported	0	0
rs2878772	4.4579e-11	12	50352559	C	T	25361	0.0922184170471842	-0.101015	0.015333136460738	43.4017	0.977478	ASIC1	BRQogh	TRUE	reported	0	0
rs590460	2.0581e-43	12	50449976	T	C	22923	0.348460699605738	-0.134852	0.00976116276499808	190.86	0.994788	ASIC1	BRQogh	TRUE	reported	0	0
rs613066	3.3695e-15	12	50454091	G	T	20442	0.0213941294883198	-0.268804	0.0341282567119553	62.0361	0.984136	ASIC1	BRQogh	TRUE	reported	0	0
rs7953174	2.6716e-12	12	50511614	A	G	25564	0.276158290223917	0.0691172531114076	0.00988222260353835	48.9174	0.979967	ASIC1	BRQogh	TRUE	reported	0	0
rs2116023	3.8386e-12	7	150724803	A	G	5164	0.320240825688073	-0.145747	0.0209922223658818	48.2039	0.979676	ASIC3	9YRJ3o	TRUE	reported	0	0
rs35003472	3.5733e-26	7	150727754	T	C	8257	0.182524665495337	0.211767304071278	0.0200101392867124	112	0.99115	ASIC3	9YRJ3o	TRUE	reported	0	0
rs35198870	2.8398e-09	7	150799291	T	C	7745	0.0177582150717159	0.360597819721012	0.0606985287707063	35.2931	0.972447	ASIC3	9YRJ3o	TRUE	reported	0	0
rs11169594	1.4431e-09	12	51250578	T	C	25173	0.0499054632301722	-0.123747	0.020452410230966	36.6086	0.97341	ATF1	DASnJk	TRUE	reported	0	0
rs111842454	9.4686e-11	12	51064289	T	C	18128	0.0138282387190684	0.290876448916711	0.0449209224154419	41.9295	0.976706	ATF1	DASnJk	TRUE	reported	0	0
rs117539052	3.059e-09	12	51163611	G	A	28289	0.0376712328767123	-0.130817	0.0220668304259402	35.1436	0.972333	ATF1	DASnJk	TRUE	reported	0	0
rs117644774	1.8483e-22	12	51297181	T	C	20333	0.0268056101717132	0.298650593289675	0.0306308300809923	95.0625	0.98959	ATF1	DASnJk	TRUE	reported	0	0
rs118128842	3.4348e-33	12	51105080	A	G	26376	0.0543166987465377	0.229955772889873	0.0191583511392974	144.07	0.993107	ATF1	DASnJk	TRUE	reported	0	0
rs144089671	2.6624e-34	12	51147932	G	A	25944	0.0299247687958216	0.313775377899256	0.0256923373754795	149.152	0.99334	ATF1	DASnJk	TRUE	reported	0	0
rs17211338	8.3335e-30	12	51088861	A	G	21756	0.0435225705892932	0.265662560601942	0.0234272401522008	128.593	0.992284	ATF1	DASnJk	TRUE	reported	0	0
rs35595151	2.965e-10	12	51059187	C	T	27780	0.96789253468399	-0.151517	0.0240487351001371	39.695	0.975427	ATF1	DASnJk	TRUE	reported	0	0
rs3742065	1.1307e-11	12	51189619	C	T	28588	0.05475694296772	-0.124692	0.0183675821661575	46.0864	0.978762	ATF1	DASnJk	TRUE	reported	0	0
rs7297504	5.631e-51	12	51170116	A	T	26065	0.352548832777513	-0.137078	0.00912792883417042	225.522	0.995585	ATF1	DASnJk	TRUE	reported	0	0
rs73099091	4.5525e-28	12	51219751	C	T	23225	0.0285674931129477	0.305146253786763	0.0277804713849678	120.653	0.99178	ATF1	DASnJk	TRUE	reported	0	0
rs74701444	2.9596e-15	12	51161387	G	A	23094	0.0204506354403685	0.259125108316065	0.0328309841139363	62.2947	0.984201	ATF1	DASnJk	TRUE	reported	0	0
rs75382011	6.992e-22	12	51087687	G	A	26169	0.0268559780032237	0.25948747232785	0.026990864511577	92.4271	0.989296	ATF1	DASnJk	TRUE	reported	0	0
rs79321848	4.0967e-23	12	51150194	A	G	29822	0.0764133026225401	-0.152364	0.0153879440884072	98.0397	0.989903	ATF1	DASnJk	TRUE	reported	0	0
rs7959129	5.2115e-10	12	51169108	T	G	30445	0.0392195506503745	-0.129613	0.0208635656647766	38.5939	0.974744	ATF1	DASnJk	TRUE	reported	0	0
rs7960015	3.2717e-303	12	51145194	A	G	31569	0.317411489393825	0.32585941094766	0.00835093709102246	1522.62	0.999344	ATF1	DASnJk	TRUE	reported	0	0
rs9788162	1.0037e-15	12	51308140	C	A	20313	0.0516800105000656	0.179596477546098	0.0223754410448013	64.4247	0.984715	ATF1	DASnJk	TRUE	reported	0	0
rs111792955	1.8189e-08	2	242699032	A	G	3435	0.14800655379574	0.19035408185749	0.0338196823056747	31.68	0.9694	ATG4B	vMQx2H	TRUE	reported	0	0
rs12479254	4.2343e-34	2	242502956	C	T	8850	0.609111449739898	-0.185989	0.0152767798762768	148.221	0.993299	ATG4B	vMQx2H	TRUE	reported	0	0
rs13004470	5.3158e-57	2	242511083	T	C	6421	0.134840020314881	0.403208040594905	0.025341305163999	253.163	0.996066	ATG4B	vMQx2H	TRUE	reported	0	0
rs144383845	1.8101e-19	2	242604369	A	G	5258	0.0255450795521509	-0.553486	0.0613342231836587	81.4344	0.987869	ATG4B	vMQx2H	TRUE	reported	0	0
rs148221699	4.0404e-13	2	242630880	A	C	3440	0.0359396344239901	0.46630653038404	0.0642791313387792	52.6263	0.981352	ATG4B	vMQx2H	TRUE	reported	0	0
rs34278297	1.0184e-131	2	242605438	A	T	9184	0.21762597694201	-0.423165	0.0173278362405399	596.39	0.998326	ATG4B	vMQx2H	TRUE	reported	0	0
rs4614965	6.3295e-10	2	242602176	C	T	8199	0.376311405286145	0.0994182591823895	0.0160818924591377	38.2171	0.974501	ATG4B	vMQx2H	TRUE	reported	0	0
rs59389004	9.6226e-13	2	242491777	T	C	9094	0.0980016109853861	0.177469729962662	0.0248699855607088	50.9211	0.98074	ATG4B	vMQx2H	TRUE	reported	0	0
rs72484053	1.7768e-13	2	242604075	G	C	8526	0.144693500441874	0.159810377480145	0.0216995094817366	54.2388	0.981897	ATG4B	vMQx2H	TRUE	reported	0	0
rs7424328	8.0208e-13	2	242573211	C	T	4851	0.48727940517782	0.144685234407563	0.0202048952516531	51.2785	0.980872	ATG4B	vMQx2H	TRUE	reported	0	0
rs10430118	1.649e-14	1	63418350	A	T	31145	0.21378782075833	-0.0749392	0.00976380594310963	58.9087	0.983308	ATG4C	C9thEk	TRUE	reported	0	0
rs113092853	1.6097e-10	1	63312772	T	C	28360	0.0397642015005359	0.137310613025071	0.0214725652532677	40.8922	0.976129	ATG4C	C9thEk	TRUE	reported	0	0
rs12406542	1.4551e-13	1	63281099	G	A	26961	0.0524263431542461	0.142664855043038	0.0193017270362505	54.6313	0.982025	ATG4C	C9thEk	TRUE	reported	0	0
rs140913800	5.2917e-10	1	63302932	G	T	24910	0.0242012578616352	0.180915457915881	0.0291315166603676	38.5678	0.974727	ATG4C	C9thEk	TRUE	reported	0	0
rs143438747	1.1503e-20	1	63278549	T	C	29792	0.058751060306176	-0.162146	0.0173957329954293	86.881	0.988621	ATG4C	C9thEk	TRUE	reported	0	0
rs4915853	2.0212e-29	1	63191577	C	A	31644	0.600623849073622	-0.09122	0.00809987597793487	126.83	0.992177	ATG4C	C9thEk	TRUE	reported	0	0
rs61765937	2.4191e-08	1	63309352	A	G	26120	0.0336897125207888	0.135203900004725	0.0242344326948781	31.1252	0.968872	ATG4C	C9thEk	TRUE	reported	0	0
rs6679582	1.424e-161	1	63296271	T	C	31644	0.422187981510015	-0.215509	0.00795638890864676	733.668	0.998639	ATG4C	C9thEk	TRUE	reported	0	0
rs72669559	3.5585e-17	1	63271724	T	C	31194	0.0546274704690546	0.148289827991872	0.0175974068438638	71.011	0.986113	ATG4C	C9thEk	TRUE	reported	0	0
rs72671709	5.5746e-19	1	63350033	T	C	30492	0.0685273205798012	-0.142466	0.016007065661769	79.2136	0.987533	ATG4C	C9thEk	TRUE	reported	0	0
rs7556152	1.3454e-08	1	63384292	G	T	30640	0.0743409490333919	-0.0874236	0.0153912010831894	32.2635	0.969937	ATG4C	C9thEk	TRUE	reported	0	0
rs76269172	6.0303e-24	1	63230772	A	C	29097	0.0346189011719724	-0.228425	0.0226358188602105	101.834	0.990276	ATG4C	C9thEk	TRUE	reported	0	0
rs13024167	6.9782e-17	2	216146204	A	G	14263	0.0587617045671699	0.209643175343901	0.0251144864143637	69.6808	0.985852	ATIC	rpGhyt	TRUE	reported	0	0
rs1404774	9.8199e-23	2	216139373	A	C	11496	0.800190165715838	0.161191056521963	0.0164246032730755	96.3146	0.989724	ATIC	rpGhyt	TRUE	reported	0	0
rs141993384	1.1672e-12	2	216271431	C	T	8446	0.0144953471725125	-0.45629	0.0641830395337408	50.5407	0.980598	ATIC	rpGhyt	TRUE	reported	0	0
rs148878061	5.6248e-10	2	216191066	A	G	13100	0.0442261514953067	0.186052937523144	0.0300051506318873	38.4487	0.974651	ATIC	rpGhyt	TRUE	reported	0	0
rs16853688	1.103e-12	2	216140220	C	T	11496	0.106047718283503	-0.152104	0.021372196737555	50.6503	0.980639	ATIC	rpGhyt	TRUE	reported	0	0
rs1808119	2.0012e-12	2	216137364	T	C	14263	0.191138336653012	-0.105738	0.0150319917583931	49.48	0.98019	ATIC	rpGhyt	TRUE	reported	0	0
rs4535042	3.5277e-116	2	216176807	G	T	14174	0.685002840371142	0.287678	0.0125557346605942	524.964	0.998099	ATIC	rpGhyt	TRUE	reported	0	0
rs56088527	6.8915e-11	2	216247616	C	T	14176	0.0216383652003387	0.265861884408644	0.0407563595181267	42.5521	0.977039	ATIC	rpGhyt	TRUE	reported	0	0
rs62204765	5.7664e-39	2	216196254	T	C	14261	0.205779103125472	-0.190114	0.0145598882011471	170.496	0.994169	ATIC	rpGhyt	TRUE	reported	0	0
rs75273372	3.7001e-08	2	216150073	A	G	10040	0.0174471470788816	0.296254605316302	0.0538175056889081	30.3028	0.968054	ATIC	rpGhyt	TRUE	reported	0	0
rs7588830	3.6809e-14	2	216277672	T	C	14263	0.24486076139652	-0.104045	0.0137415393470679	57.3291	0.982856	ATIC	rpGhyt	TRUE	reported	0	0
rs639923	6.2735e-10	11	108194893	G	A	28426	0.0426018554144757	-0.128318	0.0207527053245959	38.232	0.974511	ATM	ZEDpI9	TRUE	reported	0	0
rs7113443	2.0563e-08	11	108232357	C	T	22756	0.10622989673269	-0.0852392	0.0152020076190139	31.4396	0.969173	ATM	ZEDpI9	TRUE	reported	0	0
rs79866170	4.8456e-20	11	108099374	A	G	17251	0.0175931830038838	-0.374491	0.0408511902634549	84.0376	0.98824	ATM	ZEDpI9	TRUE	reported	0	0
rs10158799	3.2717e-303	1	160135787	T	C	30077	0.276137908967283	0.349658976249285	0.00889396137398917	1545.61	0.999353	ATP1A4	sjH7HJ	TRUE	reported	0	0
rs11265344	1.919e-19	1	160148769	A	G	31566	0.150843682760183	-0.10015	0.0111060383018975	81.3171	0.987852	ATP1A4	sjH7HJ	TRUE	reported	0	0
rs113442137	2.5912e-09	1	160254955	A	G	29738	0.0626647204314155	0.100703380920269	0.0169087396813589	35.4704	0.97258	ATP1A4	sjH7HJ	TRUE	reported	0	0
rs1186675	1.4478e-12	1	160039084	A	G	31682	0.144247754350359	0.0799851741635907	0.0112981388747215	50.1193	0.980438	ATP1A4	sjH7HJ	TRUE	reported	0	0
rs1186683	7.4383e-39	1	160031049	A	C	31016	0.541979877414132	-0.104781	0.00803658195471869	169.989	0.994152	ATP1A4	sjH7HJ	TRUE	reported	0	0
rs12063789	3.6688e-54	1	160137422	A	G	23513	0.777888827457151	-0.171044	0.0110377502071596	240.135	0.995853	ATP1A4	sjH7HJ	TRUE	reported	0	0
rs12723123	6.2514e-11	1	160088819	C	A	29091	0.0366005996002665	-0.144229	0.0220617319871328	42.7389	0.977137	ATP1A4	sjH7HJ	TRUE	reported	0	0
rs148661763	2.7111e-09	1	160110798	A	G	27160	0.0179080824088748	0.192322312133938	0.0323323154739906	35.3823	0.972514	ATP1A4	sjH7HJ	TRUE	reported	0	0
rs1983724	3.3981e-17	1	160128227	T	C	31561	0.605508570565582	-0.0685911	0.00813471004018581	71.0969	0.98613	ATP1A4	sjH7HJ	TRUE	reported	0	0
rs2180750	3.5564e-54	1	160145586	T	G	31568	0.71669875061337	0.136368018678553	0.00879878818456967	240.204	0.995854	ATP1A4	sjH7HJ	TRUE	reported	0	0
rs2854248	6.1233e-28	1	160093927	A	T	31563	0.662167774086379	-0.0920323	0.00839917959860802	120.062	0.99174	ATP1A4	sjH7HJ	TRUE	reported	0	0
rs41288135	8.7157e-58	1	160136225	G	A	31240	0.233154978024078	-0.150987	0.00942271208350244	256.759	0.99612	ATP1A4	sjH7HJ	TRUE	reported	0	0
rs4450016	5.1304e-13	1	160243972	C	T	31568	0.4422677688446	0.0578227780300311	0.00800658802116217	52.1558	0.981187	ATP1A4	sjH7HJ	TRUE	reported	0	0
rs58153339	4.1273e-15	1	160141994	T	C	31355	0.0756468797564688	-0.118442	0.0150865766348276	61.6351	0.984035	ATP1A4	sjH7HJ	TRUE	reported	0	0
rs6697199	3.4923e-17	1	160123556	G	T	31678	0.478423486072999	0.0669623124069221	0.00794427718672703	71.048	0.98612	ATP1A4	sjH7HJ	TRUE	reported	0	0
rs72706635	1.0198e-08	1	160126896	A	G	30540	0.0398389946986059	-0.118424	0.0206771730807479	32.802	0.970416	ATP1A4	sjH7HJ	TRUE	reported	0	0
rs75335661	1.1882e-35	1	160141965	T	C	31355	0.12791095890411	-0.148644	0.0119268088684237	155.326	0.993603	ATP1A4	sjH7HJ	TRUE	reported	0	0
rs78943652	5.8208e-17	1	160122511	T	C	21295	0.0158018314158253	0.324643380922613	0.0387916429784814	70.0385	0.985923	ATP1A4	sjH7HJ	TRUE	reported	0	0
rs80019154	1.4397e-08	1	160124715	T	C	29836	0.0359436210169218	-0.124591	0.0219795523171049	32.1319	0.969818	ATP1A4	sjH7HJ	TRUE	reported	0	0
rs1040503	2.7495e-33	1	169086221	G	A	22317	0.586789642529789	-0.115182	0.00958161549870988	144.507	0.993127	ATP1B1	oOlBki	TRUE	reported	0	0
rs115161502	1.9835e-37	1	169009456	G	A	28929	0.023101213229184	0.352831110293709	0.0275964076441652	163.466	0.99392	ATP1B1	oOlBki	TRUE	reported	0	0
rs116671235	4.2882e-27	1	169047097	T	C	25540	0.0214710575946612	0.328314420827261	0.0304561657183518	116.206	0.991468	ATP1B1	oOlBki	TRUE	reported	0	0
rs116757506	3.3074e-12	1	169043397	A	G	28453	0.0231858257036284	-0.193812	0.027831327743888	48.4945	0.979796	ATP1B1	oOlBki	TRUE	reported	0	0
rs1200074	5.2666e-12	1	169154692	T	C	30333	0.0319959170854271	-0.159015	0.0230515991529391	47.5852	0.979418	ATP1B1	oOlBki	TRUE	reported	0	0
rs1200130	8.2053e-175	1	169078572	T	C	31141	0.211586757990868	-0.273079	0.00968783182223885	794.552	0.998743	ATP1B1	oOlBki	TRUE	reported	0	0
rs1200135	3.2717e-303	1	169079268	A	G	31141	0.322203196347032	0.374767165175665	0.00830724343321515	2035.21	0.999509	ATP1B1	oOlBki	TRUE	reported	0	0
rs12035622	3.3508e-132	1	169102340	A	T	31353	0.121734863354975	0.296001324094112	0.0120981302788734	598.619	0.998332	ATP1B1	oOlBki	TRUE	reported	0	0
rs12045151	9.1337e-33	1	169052234	C	T	31132	0.488789920444597	-0.0953584	0.00799892509113011	142.12	0.993013	ATP1B1	oOlBki	TRUE	reported	0	0
rs12079745	9.3739e-13	1	169101060	A	G	31355	0.931003246017966	-0.112396	0.0157430531610782	50.971	0.980759	ATP1B1	oOlBki	TRUE	reported	0	0
rs12123035	9.0723e-16	1	169010824	A	G	29863	0.153287736981042	0.0912060984986393	0.0113455943597556	64.6239	0.984762	ATP1B1	oOlBki	TRUE	reported	0	0
rs12567492	2.9844e-37	1	168980219	C	A	29863	0.860591152707783	-0.150251	0.0117813541390973	162.647	0.993889	ATP1B1	oOlBki	TRUE	reported	0	0
rs12731646	2.4241e-38	1	169090660	T	C	31470	0.379138637303168	-0.10609	0.00819382413285481	167.638	0.99407	ATP1B1	oOlBki	TRUE	reported	0	0
rs1320969	3.796e-14	1	169012124	G	A	31141	0.259493911719939	-0.0691124	0.00913254545031561	57.2701	0.982839	ATP1B1	oOlBki	TRUE	reported	0	0
rs147959582	1.1786e-08	1	169051697	T	C	24372	0.017412032958491	0.19734563728654	0.0346050426608929	32.5219	0.970169	ATP1B1	oOlBki	TRUE	reported	0	0
rs2982467	1.0933e-27	1	169017419	C	T	31470	0.731538201360442	-0.0978975	0.00897755164164091	118.912	0.991661	ATP1B1	oOlBki	TRUE	reported	0	0
rs35753880	2.9307e-10	1	169011054	A	G	28094	0.0341755261911936	0.146243831366787	0.0232040985905255	39.7215	0.975443	ATP1B1	oOlBki	TRUE	reported	0	0
rs72693505	2.6658e-36	1	169009797	A	G	29170	0.0635155703648854	0.213007031635736	0.016929774089219	158.302	0.993723	ATP1B1	oOlBki	TRUE	reported	0	0
rs72706922	1.9571e-23	1	169151759	T	C	29612	0.0642196274897984	0.166925787755768	0.0167340792922215	99.5046	0.99005	ATP1B1	oOlBki	TRUE	reported	0	0
rs75112989	1.4588e-22	1	169099137	A	G	31469	0.0686823511725797	-0.153804	0.0157367081892503	95.5233	0.98964	ATP1B1	oOlBki	TRUE	reported	0	0
rs75171076	1.6228e-22	1	169082982	T	C	25633	0.0321105334103601	-0.244128	0.0250059127406456	95.3123	0.989617	ATP1B1	oOlBki	TRUE	reported	0	0
rs75884609	9.1893e-15	1	169142017	C	T	30332	0.0432845196497978	-0.154472	0.019931831798936	60.0625	0.983623	ATP1B1	oOlBki	TRUE	reported	0	0
rs77892182	2.4892e-11	1	169038489	C	T	28100	0.0299281380438057	-0.165092	0.024736947907563	44.5409	0.978042	ATP1B1	oOlBki	TRUE	reported	0	0
rs77977611	2.3569e-53	1	169081792	G	T	29622	0.0393158596179476	-0.323764	0.0210560699792097	236.431	0.995788	ATP1B1	oOlBki	TRUE	reported	0	0
rs79107137	2.7961e-39	1	169015430	T	C	31020	0.0592721434305593	-0.222324	0.0169553415644249	171.932	0.994217	ATP1B1	oOlBki	TRUE	reported	0	0
rs11653545	9.6596e-09	17	7512074	A	G	24306	0.0225157298112423	0.175269455931111	0.030551780771704	32.9109	0.970511	ATP1B2	gTwMUZ	TRUE	reported	0	0
rs12936842	1.4958e-10	17	7553383	T	A	30192	0.717940040609945	-0.0578899	0.00903710496949646	41.0343	0.97621	ATP1B2	gTwMUZ	TRUE	reported	0	0
rs1642796	2.1069e-149	17	7542871	C	T	31684	0.133188019091285	0.301158512166502	0.0115684256847708	677.707	0.998527	ATP1B2	gTwMUZ	TRUE	reported	0	0
rs3803798	3.3291e-17	17	7460517	G	C	31411	0.517162818955043	0.0672656090839818	0.00797515046523544	71.1391	0.986138	ATP1B2	gTwMUZ	TRUE	reported	0	0
rs7640	6.5695e-14	17	7606722	G	C	30134	0.212199209864719	0.0746147521202168	0.00995341125343055	56.196	0.982516	ATP1B2	gTwMUZ	TRUE	reported	0	0
rs78378222	7.973e-27	17	7571752	G	T	21783	0.0174218427213882	0.391612521725667	0.0365218202249123	114.976	0.991378	ATP1B2	gTwMUZ	TRUE	reported	0	0
rs6804938	1.0523e-15	3	141615048	T	C	31253	0.232758295270092	-0.075836	0.00945527063732583	64.3284	0.984693	ATP1B3	nxmmjz	TRUE	reported	0	0
rs7616903	1.5387e-17	3	141618833	A	G	31248	0.14622819602809	0.0963921760462762	0.0113079286329993	72.6637	0.986425	ATP1B3	nxmmjz	TRUE	reported	0	0
rs9289639	2.566e-09	3	141650610	G	A	30918	0.731285364734669	0.0540120380148429	0.00906652980626171	35.4894	0.972595	ATP1B3	nxmmjz	TRUE	reported	0	0
rs4788101	3.7375e-28	16	28867804	T	C	31470	0.385038896613928	0.0899510821243948	0.00817573595502671	121.048	0.991807	ATP2A1	r2IChb	TRUE	reported	0	0
rs74974765	1.3081e-08	16	28832565	A	G	16973	0.0545049588166078	0.135794776861819	0.0238860841254892	32.3204	0.969988	ATP2A1	r2IChb	TRUE	reported	0	0
rs112404249	8.3338e-17	12	110801413	G	T	26317	0.0426278128236513	0.179420085971392	0.0215480797419554	69.3306	0.985781	ATP2A2	m8FYtK	TRUE	reported	0	0
rs78430096	1.0604e-14	12	110792479	A	G	27069	0.0315995271437665	0.189755292064068	0.0245415535520005	59.7838	0.983548	ATP2A2	m8FYtK	TRUE	reported	0	0
rs11078476	5.3232e-43	17	3820239	G	C	23649	0.290451351926762	-0.138683	0.0100884056583477	188.975	0.994736	ATP2A3	RYVFvA	TRUE	reported	0	0
rs17846896	1.566e-10	17	3840506	C	T	25558	0.067763443977388	-0.112515	0.0175838176746681	40.9446	0.976159	ATP2A3	RYVFvA	TRUE	reported	0	0
rs56369222	1.6627e-16	17	3829422	A	G	23855	0.210856059808361	-0.0923952	0.0112074379146827	67.9652	0.9855	ATP2A3	RYVFvA	TRUE	reported	0	0
rs61313914	2.4789e-29	17	3873367	T	G	31346	0.170379460071739	-0.119203	0.0106016028216386	126.425	0.992152	ATP2A3	RYVFvA	TRUE	reported	0	0
rs77516727	5.4636e-09	17	3849230	T	C	14780	0.0155589902112313	-0.273781	0.0469421578120847	34.0157	0.971441	ATP2A3	RYVFvA	TRUE	reported	0	0
rs887387	8.6145e-39	17	3828702	C	T	26071	0.334912776991985	-0.120484	0.00924894409024705	169.698	0.994142	ATP2A3	RYVFvA	TRUE	reported	0	0
rs173359	4.4883e-14	3	10317277	A	G	29103	0.478580055861705	0.0625522737669609	0.00828935128966763	56.9436	0.982742	ATP2B2	AobwpM	TRUE	reported	0	0
rs12408558	1.9126e-10	1	203601502	T	C	31016	0.899369145478876	0.084937075302517	0.0133374802227466	40.5552	0.975936	ATP2B4	ouu3FZ	TRUE	reported	0	0
rs16852249	9.458e-17	1	203704459	C	T	31017	0.182195289799664	0.0863540744997381	0.0103898349856508	69.0794	0.98573	ATP2B4	ouu3FZ	TRUE	reported	0	0
rs34831695	6.3983e-09	1	203801637	T	C	31017	0.148073099862364	-0.0655952	0.0112982193845997	33.7073	0.971188	ATP2B4	ouu3FZ	TRUE	reported	0	0
rs7555703	1.1502e-13	1	203653690	G	T	31019	0.131871702729566	0.0879970698404714	0.0118554489512255	55.0935	0.982173	ATP2B4	ouu3FZ	TRUE	reported	0	0
rs113253175	4.3e-16	3	130752214	C	T	24781	0.0266162590074089	0.226574752666018	0.0278696588681171	66.0936	0.985095	ATP2C1	y2e0ci	TRUE	reported	0	0
rs2038670	2.57e-13	3	130561623	T	C	26701	0.521201331730325	-0.0633035	0.00865380830366739	53.5107	0.981655	ATP2C1	y2e0ci	TRUE	reported	0	0
rs2669858	2.5937e-53	3	130665531	G	A	31680	0.178519075361774	0.158862132350635	0.0103356559306347	236.246	0.995785	ATP2C1	y2e0ci	TRUE	reported	0	0
rs4682643	1.1689e-08	3	130507449	T	C	27310	0.316258151562851	0.0524567034411757	0.00919599310014826	32.539	0.970184	ATP2C1	y2e0ci	TRUE	reported	0	0
rs852208	1.8841e-12	3	130633442	T	C	31681	0.0742501691347816	-0.106632	0.0151408521379353	49.5996	0.980237	ATP2C1	y2e0ci	TRUE	reported	0	0
rs9683350	5.2428e-21	3	130756866	G	A	28917	0.184988675446691	-0.100555	0.0106927870053991	88.4352	0.988819	ATP2C1	y2e0ci	TRUE	reported	0	0
rs117461195	5.7764e-21	16	84431410	A	G	26491	0.0588313011966328	0.173155172941996	0.0184321360990819	88.251	0.988796	ATP2C2	bkPKsZ	TRUE	reported	0	0
rs117821973	1.0114e-09	16	84406774	C	T	22999	0.0243488847341189	0.18461304688335	0.0302267743276165	37.3028	0.973892	ATP2C2	bkPKsZ	TRUE	reported	0	0
rs147292795	3.2474e-36	16	84406263	A	C	26485	0.104304323201812	-0.178098	0.0141730338893413	157.904	0.993707	ATP2C2	bkPKsZ	TRUE	reported	0	0
rs1560247	4.3016e-08	16	84497212	T	C	26434	0.126711810547023	-0.0715787	0.0130668184186125	30.0074	0.96775	ATP2C2	bkPKsZ	TRUE	reported	0	0
rs35343306	1.159e-18	16	84384672	C	T	26156	0.337303104450222	-0.0814295	0.009233939934883	77.7659	0.987304	ATP2C2	bkPKsZ	TRUE	reported	0	0
rs56041597	8.8149e-19	16	84415724	C	A	26491	0.212374013816013	-0.0938606	0.0106067952729035	78.3066	0.987391	ATP2C2	bkPKsZ	TRUE	reported	0	0
rs59177125	3.082e-11	16	84376233	G	A	26163	0.765718763138784	-0.0685031	0.0103126889923289	44.1241	0.977839	ATP2C2	bkPKsZ	TRUE	reported	0	0
rs7201689	1.8841e-12	16	84375460	T	C	23513	0.166418576957428	-0.0871051	0.012367971378105	49.601	0.980238	ATP2C2	bkPKsZ	TRUE	reported	0	0
rs72802684	1.9268e-25	16	84366707	A	G	22235	0.408545086575219	0.1003149308494	0.00962336612747382	108.662	0.990881	ATP2C2	bkPKsZ	TRUE	reported	0	0
rs72804613	2.8372e-08	16	84392414	T	C	20565	0.0178215414539266	-0.206732	0.0372415440881623	30.8147	0.968568	ATP2C2	bkPKsZ	TRUE	reported	0	0
rs7350833	2.978e-180	16	84414164	C	G	26600	0.295526315789474	0.267929893036875	0.00935888464031783	819.585	0.998781	ATP2C2	bkPKsZ	TRUE	reported	0	0
rs77858875	2.1314e-17	16	84395366	T	C	23423	0.0473039320326175	0.184414384190092	0.0217305788308461	72.019	0.986305	ATP2C2	bkPKsZ	TRUE	reported	0	0
rs79892005	2.9889e-14	16	84390977	G	A	23230	0.0381403357727077	0.183833187083715	0.0241920787329369	57.7433	0.982977	ATP2C2	bkPKsZ	TRUE	reported	0	0
rs9927461	3.4224e-61	16	84403561	A	C	26609	0.150813634484573	-0.198896	0.0120513970858918	272.382	0.996342	ATP2C2	bkPKsZ	TRUE	reported	0	0
rs9935544	5.6906e-18	16	84441989	T	C	26609	0.183001991807283	0.0967113774197051	0.0111950013219087	74.6289	0.986778	ATP2C2	bkPKsZ	TRUE	reported	0	0
rs1122934	1.6275e-09	13	52589536	T	C	31240	0.0571373972864514	0.103898786855641	0.017226313435627	36.3778	0.973246	ATP7B	NEd3VG	TRUE	reported	0	0
rs118026173	2.0285e-57	13	52423968	G	A	29143	0.0402193784277879	-0.335241	0.0209904564160046	255.076	0.996095	ATP7B	NEd3VG	TRUE	reported	0	0
rs118189338	6.9553e-09	13	52584112	C	T	26653	0.0181203077208268	0.187955672899602	0.0324509103763125	33.5473	0.971054	ATP7B	NEd3VG	TRUE	reported	0	0
rs12876049	4.8332e-25	13	52411662	A	G	31394	0.0811960940765227	0.150769761800119	0.0145862932742656	106.841	0.990727	ATP7B	NEd3VG	TRUE	reported	0	0
rs34326189	9.2188e-12	13	52678741	G	A	28905	0.0211707931179186	0.196835591750915	0.0288687197323255	46.4892	0.978943	ATP7B	NEd3VG	TRUE	reported	0	0
rs41292790	3.4761e-174	13	52599135	G	A	31684	0.124281258220903	-0.334651	0.0118938049215758	791.668	0.998738	ATP7B	NEd3VG	TRUE	reported	0	0
rs4943030	3.1794e-14	13	52411352	A	G	31240	0.0982801452321804	-0.101916	0.0134264328263884	57.6187	0.982941	ATP7B	NEd3VG	TRUE	reported	0	0
rs56219214	9.4046e-10	13	52567369	C	T	29058	0.0427594546136847	0.125383540689469	0.0204901851041751	37.4446	0.973989	ATP7B	NEd3VG	TRUE	reported	0	0
rs61740022	1.6376e-09	13	52483545	A	G	31175	0.0422988505747126	0.119921057226598	0.0198860866984939	36.3657	0.973238	ATP7B	NEd3VG	TRUE	reported	0	0
rs7332272	1.437e-112	13	52561641	T	C	31565	0.62836919592299	0.184221404259047	0.00817051435701472	508.372	0.998037	ATP7B	NEd3VG	TRUE	reported	0	0
rs74777964	3.1273e-27	13	52494667	C	G	31236	0.0567638851725851	-0.186541	0.0172583938385646	116.828	0.991513	ATP7B	NEd3VG	TRUE	reported	0	0
rs9535769	4.1162e-19	13	52418266	A	G	31684	0.460652410838438	-0.0711097	0.00795971752018218	79.811	0.987625	ATP7B	NEd3VG	TRUE	reported	0	0
8.1079e-09	rs13095840	3	142397620	G	A	18077	0.44781572065836	-0.0609264	0.0105664993703165	33.2468	0.9708	ATR	FSXxxh	TRUE	reported	0	0
rs111925401	7.5943e-12	2	27506832	T	C	21124	0.0204654715370445	0.234983920270826	0.0343237639343313	46.8691	0.97911	ATRAID	xrXExC	TRUE	reported	0	0
rs113256314	3.818e-16	2	27501510	T	C	19698	0.0593106427919927	-0.173419	0.0212938682737294	66.3264	0.985147	ATRAID	xrXExC	TRUE	reported	0	0
rs113407226	5.2524e-11	2	27486134	A	G	20844	0.0985348318696819	-0.107749	0.0164163565748098	43.0795	0.977314	ATRAID	xrXExC	TRUE	reported	0	0
rs1275521	2.4913e-24	2	27426514	G	C	15193	0.018498085285909	-0.431846	0.042430562331911	103.586	0.990438	ATRAID	xrXExC	TRUE	reported	0	0
rs137918771	4.2665e-14	2	27492166	T	C	20908	0.014541082528016	0.308125369895145	0.040796177562645	57.0448	0.982772	ATRAID	xrXExC	TRUE	reported	0	0
rs139537302	1.0704e-31	2	27521167	G	A	18585	0.0264225580687697	0.377464136604903	0.0322205835770297	137.241	0.992766	ATRAID	xrXExC	TRUE	reported	0	0
rs148469514	1.584e-20	2	27417238	G	A	15808	0.0230308326051679	0.347267232012932	0.0373912216565381	86.2558	0.988539	ATRAID	xrXExC	TRUE	reported	0	0
rs2384575	5.7074e-303	2	27387429	C	T	25023	0.283529591680685	0.359192044881915	0.00965440249649013	1384.21	0.999278	ATRAID	xrXExC	TRUE	reported	0	0
rs62128740	5.5656e-29	2	27369421	T	C	25361	0.325809617271835	0.105587569454693	0.00945066631950711	124.825	0.992052	ATRAID	xrXExC	TRUE	reported	0	0
rs62130679	1.0926e-13	2	27452912	A	C	18822	0.0189453421812471	0.28045327456433	0.0377501311802522	55.193	0.982204	ATRAID	xrXExC	TRUE	reported	0	0
rs6731600	1.983e-28	2	27531665	C	T	25032	0.0346072998280145	0.269748393116261	0.0243917527006295	122.301	0.99189	ATRAID	xrXExC	TRUE	reported	0	0
rs71441063	4.3392e-14	2	27444546	C	T	20168	0.0539880756771983	-0.166112	0.0220010520480139	57.0055	0.98276	ATRAID	xrXExC	TRUE	reported	0	0
rs74630263	3.0006e-25	2	27493045	G	T	25032	0.175062105866616	-0.121833	0.0117353910900245	107.78	0.990807	ATRAID	xrXExC	TRUE	reported	0	0
rs79244431	5.7305e-28	2	27457210	C	T	22850	0.0326898219572197	0.287648884544637	0.0262369575906085	120.198	0.991749	ATRAID	xrXExC	TRUE	reported	0	0
rs170974	3.0145e-17	20	3599112	A	G	31644	0.541452140253298	0.0673029632474583	0.0079685255025939	71.3366	0.986176	ATRN	sPKZ4U	TRUE	reported	0	0
rs2787096	3.07e-10	20	3636454	A	G	31529	0.121593568355099	-0.0766579	0.0121773865202455	39.6283	0.975387	ATRN	sPKZ4U	TRUE	reported	0	0
rs60120267	4.0586e-16	20	3405829	T	G	30125	0.0892387405340773	0.116151477047425	0.0142746595198939	66.2091	0.985121	ATRN	sPKZ4U	TRUE	reported	0	0
rs141294667	1.2299e-10	20	54905410	A	G	25355	0.0224975050982774	-0.192558	0.0299207627967556	41.4169	0.976425	AURKA	lUTKXQ	TRUE	reported	0	0
rs12603646	4.4777e-77	17	8138643	C	A	14263	0.292457439212297	-0.238986	0.0128610854657797	345.294	0.997112	AURKB	2u6sWC	TRUE	reported	0	0
rs139067265	1.0712e-11	17	8069239	G	A	14176	0.0572513229542143	-0.173456	0.025521783413417	46.1911	0.97881	AURKB	2u6sWC	TRUE	reported	0	0
rs141631668	5.0605e-15	17	8094710	A	G	9680	0.0219144097581145	0.38295011680552	0.0489355598044265	61.24	0.983933	AURKB	2u6sWC	TRUE	reported	0	0
rs3027210	3.0229e-10	17	8014563	C	T	14263	0.555618391935087	0.074936292610657	0.0118989936978035	39.661	0.975406	AURKB	2u6sWC	TRUE	reported	0	0
rs62063060	3.909e-09	17	8016410	G	A	10333	0.0230644726193688	-0.272396	0.0462636356042779	34.6674	0.971963	AURKB	2u6sWC	TRUE	reported	0	0
rs10411287	1.5252e-18	19	57745799	G	A	31469	0.169046903187011	-0.0933447	0.0106223219484971	77.2219	0.987216	AURKC	owVsNI	TRUE	reported	0	0
rs2074858	1.1373e-34	19	57723007	G	C	31085	0.608907870652837	0.100693528421201	0.00819866373720259	150.84	0.993414	AURKC	owVsNI	TRUE	reported	0	0
rs59020892	1.9092e-14	19	57702887	C	T	31385	0.0894095913135274	-0.107001	0.0139754286971501	58.6205	0.983227	AURKC	owVsNI	TRUE	reported	0	0
rs10438779	5.3762e-176	17	63525300	T	G	27669	0.125320881649996	0.358023227337736	0.0126579302210658	800.013	0.998752	AXIN2	zgKkPB	TRUE	reported	0	0
rs11651031	2.0826e-28	17	63529821	C	T	28578	0.190337403735693	0.117536142361705	0.0106323288370185	122.204	0.991883	AXIN2	zgKkPB	TRUE	reported	0	0
rs11651467	9.2253e-68	17	63575552	T	C	31353	0.0853185173909734	-0.24745	0.0142266815894344	302.53	0.996705	AXIN2	zgKkPB	TRUE	reported	0	0
rs2007085	2.1182e-47	17	63567362	A	G	25362	0.0571548282151131	0.275473398964025	0.019048611423634	209.138	0.995241	AXIN2	zgKkPB	TRUE	reported	0	0
rs2240308	3.2717e-303	17	63554591	G	A	28080	0.481351880026081	0.315548464634931	0.0082327585976699	1469.07	0.99932	AXIN2	zgKkPB	TRUE	reported	0	0
rs34040256	1.7199e-24	17	63568817	A	G	19249	0.0193311697474249	0.377058356054016	0.0369161981274553	104.324	0.990505	AXIN2	zgKkPB	TRUE	reported	0	0
rs4074948	2.1938e-26	17	63526504	A	G	23994	0.0371584121782335	-0.255903	0.0240772985794564	112.963	0.991225	AXIN2	zgKkPB	TRUE	reported	0	0
rs4563070	2.2067e-24	17	63461175	C	T	31684	0.653632229696719	-0.084933	0.00833525919133129	103.828	0.990461	AXIN2	zgKkPB	TRUE	reported	0	0
rs4791169	5.7545e-55	17	63552747	T	C	26961	0.036872886776935	0.355233680055042	0.0227492238367131	243.834	0.995916	AXIN2	zgKkPB	TRUE	reported	0	0
rs55947512	3.4878e-24	17	63566108	A	G	20412	0.428669231270783	-0.101203	0.00997574033676402	102.919	0.990377	AXIN2	zgKkPB	TRUE	reported	0	0
rs56036807	1.4201e-21	17	63564872	T	G	23274	0.0633001813286444	0.181250587281892	0.0189976193866165	91.025	0.989133	AXIN2	zgKkPB	TRUE	reported	0	0
rs7210279	4.8188e-20	17	63616664	T	C	31231	0.652183055513075	0.0769179387736644	0.00838973601658625	84.0541	0.988243	AXIN2	zgKkPB	TRUE	reported	0	0
rs72856668	6.5025e-41	17	63532746	C	T	21681	0.0165602794170782	0.501970094267458	0.0374755568861674	179.415	0.994457	AXIN2	zgKkPB	TRUE	reported	0	0
rs79677923	7.2413e-13	17	63506023	G	A	27069	0.0717695735200509	-0.119357	0.0166355916569426	51.4778	0.980944	AXIN2	zgKkPB	TRUE	reported	0	0
rs8066556	7.0125e-12	17	63444042	C	T	31684	0.0773422526212935	-0.101898	0.0148598437670982	47.0226	0.979176	AXIN2	zgKkPB	TRUE	reported	0	0
rs9907897	5.2398e-14	17	63502633	T	C	30353	0.785485402326133	0.0743430419085381	0.00987829255086277	56.6392	0.982651	AXIN2	zgKkPB	TRUE	reported	0	0
rs11667778	2.8708e-10	19	41691997	T	C	18495	0.609724292101341	0.0671375393886897	0.0106472880278942	39.7606	0.975466	AXL	ZQcqAq	TRUE	reported	0	0
rs147378765	2.5691e-09	19	41702499	A	G	24602	0.0204588518461617	-0.189561	0.0318225412685332	35.4835	0.97259	AXL	ZQcqAq	TRUE	reported	0	0
rs1709138	5.2495e-62	19	41719851	A	G	31346	0.466312664154391	0.132452464921294	0.00797090118079644	276.125	0.996392	AXL	ZQcqAq	TRUE	reported	0	0
rs338596	1.9804e-18	19	41702426	A	G	29912	0.253875266739139	-0.0821694	0.00938188728648623	76.7078	0.987131	AXL	ZQcqAq	TRUE	reported	0	0
rs7246896	7.7136e-09	19	41738212	T	C	28588	0.932760600518862	0.0963784407379509	0.0166894854779301	33.3483	0.970886	AXL	ZQcqAq	TRUE	reported	0	0
[truncated: 23,596 more rows]

## Sheet: Table S2 GCST90243958
SNP	pval.exposure	chr.exposure	pos.exposure	effect_allele.exposure	other_allele.exposure	samplesize.exposure	eaf.exposure	beta.exposure	se.exposure	F	R2	exposure	id.exposure	mr_keep.exposure	pval_origin.exposure	ncase.exposure	ncontrol.exposure
rs111411640	2.2352e-55	17	79143403	A	G	14629	0.0755238159401738	-0.343941	0.0219417314064917	245.712	0.995947	AATK	nRYTgr	TRUE	reported	0	0
rs113314481	7.9193e-12	17	79101526	A	G	15371	0.0210458774462624	0.271376192276023	0.0396743018780461	46.787	0.979074	AATK	nRYTgr	TRUE	reported	0	0
rs11650195	9.535e-09	17	79000758	C	T	20829	0.446656845506819	-0.0565115	0.00984744274419033	32.9327	0.97053	AATK	nRYTgr	TRUE	reported	0	0
rs11650279	4.1283e-11	17	79179025	T	C	10730	0.0250232991612302	0.28783735043538	0.043615023931416	43.5534	0.977555	AATK	nRYTgr	TRUE	reported	0	0
rs11650745	7.9739e-16	17	79003979	C	T	14328	0.0923188007151698	0.164001869895077	0.0203610152948064	64.8782	0.98482	AATK	nRYTgr	TRUE	reported	0	0
rs116858312	2.0474e-11	17	79053551	T	C	13596	0.0348298334540188	0.221330705714252	0.0330206340207453	44.9275	0.978227	AATK	nRYTgr	TRUE	reported	0	0
rs117002938	4.1155e-25	17	79212916	G	A	19874	0.0285493827160494	0.310937754130687	0.0300376515833965	107.156	0.990754	AATK	nRYTgr	TRUE	reported	0	0
rs117202000	4.0839e-11	17	79108642	A	C	9115	0.0164540679601243	-0.38339	0.0580814107399812	43.5719	0.977564	AATK	nRYTgr	TRUE	reported	0	0
rs118001767	9.3351e-15	17	79043700	G	A	11454	0.0166317443687795	0.399239878353696	0.0515281205928879	60.0315	0.983615	AATK	nRYTgr	TRUE	reported	0	0
rs12953216	1.2621e-19	17	79124126	A	G	14839	0.125855311233641	0.158185509038725	0.0174524491977675	82.1525	0.987974	AATK	nRYTgr	TRUE	reported	0	0
rs138955069	5.4932e-22	17	79108704	A	G	12659	0.0224112483492581	-0.407752	0.0423044856692068	92.9007	0.98935	AATK	nRYTgr	TRUE	reported	0	0
rs140089573	1.3882e-26	17	79034784	T	C	18214	0.0567885825917083	-0.240826	0.0225680448912395	113.872	0.991295	AATK	nRYTgr	TRUE	reported	0	0
rs147729628	1.8753e-13	17	79172711	A	G	12532	0.0339131822534312	0.256198609261521	0.0348214215781884	54.1328	0.981862	AATK	nRYTgr	TRUE	reported	0	0
rs2659002	2.1828e-20	17	79183363	A	G	17745	0.071551868144106	0.190105663091249	0.0205453002368149	85.618	0.988455	AATK	nRYTgr	TRUE	reported	0	0
rs2659017	1.1093e-23	17	79169338	A	G	14337	0.0274551577211188	0.361273512783196	0.0360139074697897	100.631	0.99016	AATK	nRYTgr	TRUE	reported	0	0
rs2725417	1.0283e-174	17	79131434	A	G	17599	0.195026104530399	0.370820774127597	0.0131589120775437	794.124	0.998742	AATK	nRYTgr	TRUE	reported	0	0
rs34156191	1.4346e-34	17	79114072	C	T	15480	0.0515483624315025	-0.313669	0.0255791016534718	150.374	0.993394	AATK	nRYTgr	TRUE	reported	0	0
rs35603697	2.5968e-19	17	79199108	A	G	14731	0.0296420207427233	-0.307788	0.0342580287429888	80.7194	0.987763	AATK	nRYTgr	TRUE	reported	0	0
rs35663354	8.2971e-33	17	79045557	G	T	17950	0.460003303237172	0.125831039072894	0.0105478003514698	142.315	0.993022	AATK	nRYTgr	TRUE	reported	0	0
rs35867081	5.2316e-99	17	79047278	A	G	18035	0.47364239136391	0.220012725708736	0.0104173185341188	446.05	0.997763	AATK	nRYTgr	TRUE	reported	0	0
rs4076037	4.3674e-23	17	79044284	A	G	18702	0.294829773736519	-0.111917	0.0113103079346863	97.913	0.98989	AATK	nRYTgr	TRUE	reported	0	0
rs4969238	5.38e-10	17	79005746	C	T	17919	0.659460651850218	-0.0691206	0.0111348291039418	38.5343	0.974706	AATK	nRYTgr	TRUE	reported	0	0
rs4969258	3.2717e-303	17	79118253	T	C	17184	0.603891251868031	-0.421259	0.0105504460494694	1594.25	0.999373	AATK	nRYTgr	TRUE	reported	0	0
rs59763245	4.5937e-62	17	79119858	A	G	18245	0.062435668237716	-0.357018	0.0214749086406516	276.387	0.996395	AATK	nRYTgr	TRUE	reported	0	0
rs62075320	3.6603e-41	17	79185594	A	G	14502	0.0930279967382441	-0.26995	0.020090023228263	180.553	0.994492	AATK	nRYTgr	TRUE	reported	0	0
rs72634319	2.5269e-12	17	79031334	G	C	8870	0.0522897402025539	-0.235496	0.0336341384464771	49.0238	0.98001	AATK	nRYTgr	TRUE	reported	0	0
rs74002072	1.2029e-23	17	79122455	T	C	11563	0.0250063683450794	0.420300591564084	0.0419319384205044	100.469	0.990145	AATK	nRYTgr	TRUE	reported	0	0
rs8069265	9.8383e-107	17	79159425	C	T	21158	0.411309189593861	0.214365437040384	0.00976861586108395	481.552	0.997928	AATK	nRYTgr	TRUE	reported	0	0
rs8073182	2.109e-24	17	79104762	T	C	17226	0.509919724770642	0.109533474615819	0.0107448964700626	103.918	0.990469	AATK	nRYTgr	TRUE	reported	0	0
rs1006636	1.1836e-83	16	8784832	C	G	31568	0.16376023855358	0.207175048402275	0.0106911399615173	375.515	0.997344	ABAT	NJsRXn	TRUE	reported	0	0
rs111969583	8.1086e-67	16	8821817	G	A	28861	0.0288825359455142	-0.426971	0.0247254183362862	298.201	0.996658	ABAT	NJsRXn	TRUE	reported	0	0
rs11644506	1.0605e-36	16	8918990	T	C	31233	0.829727043351938	-0.134355	0.0106176223724765	160.124	0.993794	ABAT	NJsRXn	TRUE	reported	0	0
rs117233928	3.6702e-13	16	8786150	G	A	23573	0.0270029192345118	0.206251736474456	0.0283811834646709	52.8122	0.981417	ABAT	NJsRXn	TRUE	reported	0	0
rs117832144	2.5115e-20	16	8751824	T	C	24604	0.0374059091607353	0.219089314244475	0.0237158413791229	85.3425	0.988418	ABAT	NJsRXn	TRUE	reported	0	0
rs12596654	1.573e-30	16	8815962	C	T	31355	0.908561643835616	0.158783672837837	0.013825429288704	131.903	0.992476	ABAT	NJsRXn	TRUE	reported	0	0
rs13333072	3.2717e-303	16	8823848	G	A	29468	0.467470175870127	-0.34023	0.00801439542136846	1802.2	0.999445	ABAT	NJsRXn	TRUE	reported	0	0
rs144130511	1.0944e-09	16	8925696	A	G	24460	0.0272633479494454	0.169088358026698	0.0277421424161933	37.149	0.973787	ABAT	NJsRXn	TRUE	reported	0	0
rs1640998	3.5178e-27	16	8829715	C	T	23635	0.298141163793103	0.108304390341621	0.0100300417060216	116.597	0.991496	ABAT	NJsRXn	TRUE	reported	0	0
rs1641001	7.2475e-56	16	8830022	A	G	29409	0.386414070847374	0.132784410079452	0.0084325230098657	247.959	0.995983	ABAT	NJsRXn	TRUE	reported	0	0
rs1730941	4.1262e-51	16	8777457	T	A	31679	0.331886182528943	-0.126423	0.0084068796812502	226.144	0.995598	ABAT	NJsRXn	TRUE	reported	0	0
rs1730957	2.4973e-136	16	8772093	T	C	31563	0.771368166717004	-0.23326	0.00938617790524791	617.592	0.998383	ABAT	NJsRXn	TRUE	reported	0	0
rs1965649	1.4039e-75	16	8836090	C	G	30727	0.136285669733354	0.215115326889657	0.0116932746386355	338.431	0.997054	ABAT	NJsRXn	TRUE	reported	0	0
rs34369864	1.5931e-36	16	8757701	T	C	29836	0.05429909939017	0.22741730998498	0.0180171054391814	159.322	0.993763	ABAT	NJsRXn	TRUE	reported	0	0
rs3815507	1.3691e-16	16	8841547	C	G	31354	0.796853000494692	0.0819672397176724	0.00991451238813562	68.3499	0.98558	ABAT	NJsRXn	TRUE	reported	0	0
rs3815508	8.1902e-19	16	8862956	T	G	31346	0.640116478245975	0.0736117103339672	0.00831075827375609	78.4535	0.987414	ABAT	NJsRXn	TRUE	reported	0	0
rs4985066	5.4459e-24	16	8693859	C	T	31231	0.3179194066371	-0.0866541	0.00857842149816338	102.038	0.990295	ABAT	NJsRXn	TRUE	reported	0	0
rs62031061	3.0208e-42	16	8828586	A	T	31348	0.0922049252083888	0.187468026935542	0.0137634649420032	185.523	0.994639	ABAT	NJsRXn	TRUE	reported	0	0
rs62031119	5.7945e-57	16	8885445	T	C	31684	0.246401593445827	0.146048243635116	0.00918219014907429	252.988	0.996063	ABAT	NJsRXn	TRUE	reported	0	0
rs7188782	1.0932e-16	16	8807315	C	T	31355	0.342503805175038	-0.0697173	0.00840574856201283	68.7904	0.985671	ABAT	NJsRXn	TRUE	reported	0	0
rs7197153	6.4897e-11	16	8891202	C	G	31568	0.108670214773714	-0.0834705	0.0127789069756693	42.6657	0.977099	ABAT	NJsRXn	TRUE	reported	0	0
rs7203550	6.2398e-09	16	8878865	C	G	31231	0.26317097415507	-0.0527641	0.00908144829659434	33.7573	0.971229	ABAT	NJsRXn	TRUE	reported	0	0
rs72766418	4.068e-14	16	8694271	T	C	30488	0.96989729665919	-0.178979	0.0236781817975775	57.1355	0.982799	ABAT	NJsRXn	TRUE	reported	0	0
rs72766421	1.2101e-11	16	8698840	G	T	27953	0.0227729696651805	0.192034187629214	0.0283273867665641	45.9562	0.978704	ABAT	NJsRXn	TRUE	reported	0	0
rs72766494	3.2763e-52	16	8739360	T	C	31354	0.233798850793409	0.142935437608042	0.00940049309823952	231.195	0.995693	ABAT	NJsRXn	TRUE	reported	0	0
rs72768184	4.7214e-20	16	8801234	A	G	26066	0.0304416178362155	-0.2334	0.025452330543898	84.0907	0.988248	ABAT	NJsRXn	TRUE	reported	0	0
rs77635331	2.0986e-17	16	8691661	T	C	29140	0.0296904217743611	0.206900410754892	0.0243747759568927	72.0512	0.986311	ABAT	NJsRXn	TRUE	reported	0	0
rs78315929	5.7642e-16	16	8830340	A	G	26552	0.0528472319225218	-0.156801	0.0193722521970373	65.5145	0.984966	ABAT	NJsRXn	TRUE	reported	0	0
rs78546185	3.0777e-09	16	8915265	C	T	27980	0.0316961362148003	0.142939154322686	0.0241145768574756	35.1353	0.972326	ABAT	NJsRXn	TRUE	reported	0	0
rs79502645	5.6265e-17	16	8696192	C	T	29143	0.0306631211567226	0.200919144966599	0.0239966492650725	70.1038	0.985936	ABAT	NJsRXn	TRUE	reported	0	0
rs8050692	1.4973e-13	16	8959355	T	C	20520	0.529426999028812	-0.0729607	0.00987649958168866	54.5722	0.982005	ABAT	NJsRXn	TRUE	reported	0	0
rs9923816	1.521e-304	16	8752547	G	T	31668	0.819238145376603	-0.378165	0.0101045824121909	1400.64	0.999287	ABAT	NJsRXn	TRUE	reported	0	0
rs9928703	4.4911e-15	16	8706691	T	A	26246	0.466841434037126	-0.0685109	0.00873841322422901	61.4687	0.983992	ABAT	NJsRXn	TRUE	reported	0	0
rs9935422	6.4641e-73	16	8820702	T	C	30077	0.118010559155268	0.22702569904868	0.0125699407036532	326.2	0.996944	ABAT	NJsRXn	TRUE	reported	0	0
rs9937726	2.548e-46	16	8866582	A	G	31607	0.0456806874717322	0.271328795401723	0.0189881167440007	204.187	0.995126	ABAT	NJsRXn	TRUE	reported	0	0
rs10991414	3.2206e-08	9	107685589	C	T	31684	0.130181517531662	0.0652422444361363	0.0117995812117732	30.5721	0.968326	ABCA1	YwmpzV	TRUE	reported	0	0
rs141366790	5.6053e-23	9	107723647	C	A	27798	0.0253267614311491	-0.26596	0.026946305131951	97.4169	0.989839	ABCA1	YwmpzV	TRUE	reported	0	0
rs2244278	6.6027e-12	9	107661129	A	C	31567	0.880454476823192	0.0841667624055029	0.0122581285726461	47.1447	0.979229	ABCA1	YwmpzV	TRUE	reported	0	0
rs2487052	4.0398e-51	9	107686405	T	C	31684	0.769965049419369	-0.141457	0.00940563001510458	226.19	0.995598	ABCA1	YwmpzV	TRUE	reported	0	0
rs2853579	1.9911e-14	9	107591272	T	G	26609	0.124581908376865	0.100321377609502	0.0131116774416768	58.5424	0.983205	ABCA1	YwmpzV	TRUE	reported	0	0
rs3890182	6.8351e-14	9	107647655	A	G	31300	0.111382268827455	-0.0950794	0.0126928275807824	56.1121	0.982491	ABCA1	YwmpzV	TRUE	reported	0	0
rs4351469	5.6873e-33	9	107736145	A	C	30902	0.270395322724281	0.108073704503471	0.00903535636085601	143.07	0.993059	ABCA1	YwmpzV	TRUE	reported	0	0
rs56310223	3.1805e-08	9	107695882	A	G	31385	0.0846826301786393	0.0792618841823401	0.0143294435734787	30.5964	0.968351	ABCA1	YwmpzV	TRUE	reported	0	0
rs73506128	1.1152e-08	9	107673640	C	T	28421	0.0295339672749079	-0.141434	0.0247608256016078	32.6269	0.970262	ABCA1	YwmpzV	TRUE	reported	0	0
rs7864842	1.2418e-36	9	107785968	G	A	31555	0.530910120845921	0.100583723773875	0.00795637710896895	159.818	0.993782	ABCA1	YwmpzV	TRUE	reported	0	0
rs79813326	4.4489e-19	9	107677276	A	G	26858	0.0264426387549924	0.239659536457553	0.0268517065485254	79.661	0.987602	ABCA1	YwmpzV	TRUE	reported	0	0
rs60189113	3.4919e-10	7	48332015	T	C	31566	0.342267185081726	-0.0526039	0.00838295488717019	39.3769	0.975233	ABCA13	tZMZLn	TRUE	reported	0	0
rs6583456	9.2215e-16	7	48624749	T	A	31568	0.194164496282037	0.0807779219715165	0.0100510056205849	64.5902	0.984754	ABCA13	tZMZLn	TRUE	reported	0	0
rs112261926	2.9933e-20	9	140005256	A	G	13803	0.0306004009707713	-0.321173	0.0348377661711541	84.9918	0.988371	ABCA2	LxNixH	TRUE	reported	0	0
rs112887513	2.5472e-09	9	139905141	A	G	14977	0.051356680123932	0.155792101119277	0.0261461946998871	35.5037	0.972606	ABCA2	LxNixH	TRUE	reported	0	0
rs12375806	1.3632e-19	9	139992744	C	T	22789	0.383496723176082	0.0870756568997147	0.0096159880842948	81.9985	0.987952	ABCA2	LxNixH	TRUE	reported	0	0
rs12555386	3.65e-08	9	139819424	C	T	17608	0.826983887968679	0.0775167096246579	0.0140755210678127	30.3293	0.968081	ABCA2	LxNixH	TRUE	reported	0	0
rs13298308	2.2148e-21	9	140019571	T	C	20982	0.120827329490874	-0.141897	0.0149455184383611	90.1417	0.989028	ABCA2	LxNixH	TRUE	reported	0	0
rs147058434	5.5494e-09	9	140019887	A	G	13588	0.0221874325199741	-0.239789	0.0411323445174003	33.9854	0.971417	ABCA2	LxNixH	TRUE	reported	0	0
rs35055192	1.7587e-26	9	139829887	T	C	26560	0.126562921651525	-0.138671	0.0130219716491912	113.401	0.991259	ABCA2	LxNixH	TRUE	reported	0	0
rs35240177	3.2608e-12	9	139876611	A	G	14991	0.0197374589779653	-0.288754	0.0414525389715618	48.5238	0.979808	ABCA2	LxNixH	TRUE	reported	0	0
rs4880192	3.4364e-199	9	139927062	A	G	23241	0.254427702881311	-0.314593	0.0104476862715054	906.69	0.998898	ABCA2	LxNixH	TRUE	reported	0	0
rs77740311	1.6365e-08	9	139883221	T	C	11875	0.0494767518876672	0.168729492745708	0.0298816088877745	31.8841	0.96959	ABCA2	LxNixH	TRUE	reported	0	0
rs77892574	4.571e-18	9	139942576	G	A	16067	0.0596627203815689	0.203573184203465	0.0234969856418044	75.0614	0.986853	ABCA2	LxNixH	TRUE	reported	0	0
rs7873815	2.2752e-26	9	139943429	A	G	17464	0.67818541634952	0.121305942517562	0.011416600082591	112.899	0.99122	ABCA2	LxNixH	TRUE	reported	0	0
rs868102	1.0112e-90	9	139850119	A	G	21926	0.555312	0.192320190083859	0.00952150853201271	407.979	0.997555	ABCA2	LxNixH	TRUE	reported	0	0
rs9411294	5.9502e-15	9	139931607	T	C	21291	0.0268493958149131	-0.233656	0.0299370694160549	60.9165	0.983849	ABCA2	LxNixH	TRUE	reported	0	0
rs9411295	2.5474e-27	9	139932100	A	G	11699	0.0160043401600434	-0.561247	0.0518358242255936	117.233	0.991542	ABCA2	LxNixH	TRUE	reported	0	0
rs11248921	1.4583e-12	16	2455954	A	C	30688	0.328667673365083	0.0607780192740933	0.0085861638281713	50.1066	0.980433	ABCA3	sCDWJF	TRUE	reported	0	0
rs17135889	5.9043e-39	16	2387260	A	G	19846	0.124891558224892	-0.197374	0.0151179884636617	170.449	0.994167	ABCA3	sCDWJF	TRUE	reported	0	0
rs323065	1.7922e-09	16	2367878	T	C	29978	0.16558506191026	0.0660550849933347	0.0109804486582334	36.1886	0.97311	ABCA3	sCDWJF	TRUE	reported	0	0
rs45579535	7.1113e-14	16	2372028	A	G	11453	0.0160708686108498	0.392386165380213	0.0524159985813803	56.0402	0.982469	ABCA3	sCDWJF	TRUE	reported	0	0
rs4787277	4.1376e-12	16	2368169	A	G	26845	0.102574599708879	-0.0985197	0.0142116932058209	48.0568	0.979615	ABCA3	sCDWJF	TRUE	reported	0	0
rs75999965	1.358e-08	16	2444962	C	A	29170	0.094841416759225	-0.0801953	0.0141226282026404	32.2454	0.969921	ABCA3	sCDWJF	TRUE	reported	0	0
rs112335319	1.1151e-09	19	1123169	G	A	18224	0.030793983386964	0.184524706659464	0.0302886817011037	37.1149	0.973764	ABCA7	LoMxgf	TRUE	reported	0	0
rs112504240	7.5437e-13	19	956551	T	C	19681	0.025263590305354	-0.229965	0.0320777558413129	51.3946	0.980914	ABCA7	LoMxgf	TRUE	reported	0	0
rs113337161	3.6215e-184	19	1055718	T	C	20500	0.074429311337042	-0.533767	0.0184431666870561	837.593	0.998808	ABCA7	LoMxgf	TRUE	reported	0	0
rs117358754	5.4876e-45	19	978433	T	G	14108	0.0203144027454888	-0.589785	0.0419063048235955	198.075	0.994977	ABCA7	LoMxgf	TRUE	reported	0	0
rs11879091	3.6639e-34	19	1082265	C	T	22466	0.464697529111048	-0.114891	0.00942771831346777	148.511	0.993312	ABCA7	LoMxgf	TRUE	reported	0	0
rs11883282	6.7693e-79	19	984682	G	C	19426	0.881256436663234	-0.292287	0.0155424494445051	353.654	0.99718	ABCA7	LoMxgf	TRUE	reported	0	0
rs144478618	3.1843e-14	19	982362	T	C	18709	0.816327267475448	-0.101182	0.0133302269766468	57.6142	0.982939	ABCA7	LoMxgf	TRUE	reported	0	0
rs148285135	5.0591e-37	19	1003823	T	C	12923	0.0152268093781855	-0.641726	0.0504815004248265	161.597	0.99385	ABCA7	LoMxgf	TRUE	reported	0	0
rs182341180	1.0554e-10	19	953482	T	C	14785	0.956620314389359	-0.184114	0.0285068712634985	41.7135	0.976588	ABCA7	LoMxgf	TRUE	reported	0	0
rs2240169	2.482e-65	19	1018830	T	C	22717	0.679967517921147	-0.170581	0.00999311428180018	291.381	0.99658	ABCA7	LoMxgf	TRUE	reported	0	0
rs3746165	3.2032e-27	19	1102211	G	A	23330	0.502815528723807	0.0998089143506416	0.00923592196904129	116.783	0.99151	ABCA7	LoMxgf	TRUE	reported	0	0
rs3764642	3.2703e-64	19	1040046	G	A	22616	0.502928752464095	-0.158107	0.00934508906338116	286.242	0.996519	ABCA7	LoMxgf	TRUE	reported	0	0
rs3787016	1.5368e-08	19	1090803	A	G	23239	0.256937642833823	0.0600161053780438	0.0106084253151702	32.0062	0.969703	ABCA7	LoMxgf	TRUE	reported	0	0
rs3795067	1.0013e-09	19	1039628	C	T	21434	0.166023049538406	0.0792305963899595	0.0129686379006055	37.3248	0.973907	ABCA7	LoMxgf	TRUE	reported	0	0
rs4807395	1.3118e-28	19	1002847	A	G	23264	0.545101342172472	-0.103029	0.00928540191306846	123.117	0.991943	ABCA7	LoMxgf	TRUE	reported	0	0
rs4807612	1.7185e-21	19	1156853	C	T	19575	0.299238820171265	-0.104835	0.011011257890499	90.6437	0.989088	ABCA7	LoMxgf	TRUE	reported	0	0
rs6510987	1.8252e-08	19	976719	A	G	18793	0.245442147573931	-0.0673956	0.0119756877010044	31.671	0.969392	ABCA7	LoMxgf	TRUE	reported	0	0
rs76721557	1.1679e-27	19	1098698	T	C	17780	0.029452744020435	-0.340704	0.0312609406949117	118.782	0.991651	ABCA7	LoMxgf	TRUE	reported	0	0
rs930232	1.5761e-43	19	1036018	A	G	19972	0.565515187611674	-0.138983	0.0100460127308742	191.396	0.994802	ABCA7	LoMxgf	TRUE	reported	0	0
rs10226830	1.0157e-33	7	87382936	A	G	31526	0.0679853535162886	0.191041908737208	0.0157842826945715	146.49	0.99322	ABCB1	Eh35FU	TRUE	reported	0	0
rs1202178	2.4063e-30	7	87207128	A	G	31523	0.47517743884023	0.0911107367458878	0.00795859022421955	131.059	0.992428	ABCB1	Eh35FU	TRUE	reported	0	0
rs13226726	9.0871e-16	7	87206615	T	C	30116	0.109899764386406	0.104612482971776	0.013013768936354	64.6191	0.984761	ABCB1	Eh35FU	TRUE	reported	0	0
rs28381920	3.7289e-23	7	87174390	A	G	30124	0.0548846107856032	-0.176996	0.0178588743058506	98.224	0.989922	ABCB1	Eh35FU	TRUE	reported	0	0
rs181464057	4.6186e-08	7	87114251	C	A	13739	0.0115997229916898	-0.307581	0.0562789027988344	29.8695	0.967606	ABCB4	FkEQsM	TRUE	reported	0	0
rs2178658	1.5539e-22	7	87122022	T	G	31684	0.245048667743996	0.0900761668836467	0.00922202885934443	95.4041	0.989627	ABCB4	FkEQsM	TRUE	reported	0	0
rs2235015	6.9612e-14	7	87199564	A	C	31681	0.178681500413441	-0.0775881	0.0103611019597038	56.0761	0.98248	ABCB4	FkEQsM	TRUE	reported	0	0
rs45493392	1.079e-106	7	87079880	G	A	31569	0.167339775043406	-0.232152	0.0105812023961602	481.364	0.997927	ABCB4	FkEQsM	TRUE	reported	0	0
rs6954473	2.8157e-10	7	86979519	A	G	31684	0.628415197865384	-0.0518274	0.00821561571979606	39.7959	0.975488	ABCB4	FkEQsM	TRUE	reported	0	0
rs73198343	1.1926e-18	7	87125565	T	C	28307	0.026708849862259	-0.22947	0.0260311771675161	77.7078	0.987295	ABCB4	FkEQsM	TRUE	reported	0	0
rs76331237	2.743e-18	7	87089058	G	A	20956	0.0146086518481204	-0.35443	0.0406382117614829	76.0663	0.987024	ABCB4	FkEQsM	TRUE	reported	0	0
rs11975690	1.5687e-28	7	150727984	G	A	23651	0.390553485896754	-0.104151	0.00940000249770612	122.764	0.99192	ABCB8	HgqpCy	TRUE	reported	0	0
rs11645782	8.0835e-18	16	16052002	G	A	25496	0.017824788208217	-0.28736	0.0334205468917836	73.9308	0.986654	ABCC1	21z5Kd	TRUE	reported	0	0
rs129081	1.4935e-55	16	16235939	C	G	31297	0.40967508199222	-0.12711	0.00809589130823393	246.509	0.99596	ABCC1	21z5Kd	TRUE	reported	0	0
rs12923345	6.5999e-09	16	16055082	C	T	31017	0.801036928532881	-0.0583076	0.0100516452310889	33.6493	0.971139	ABCC1	21z5Kd	TRUE	reported	0	0
rs12929610	6.1656e-16	16	16291627	G	A	21236	0.682012251717097	0.0841248419788746	0.0104035074545367	65.3866	0.984937	ABCC1	21z5Kd	TRUE	reported	0	0
rs13332486	5.5666e-15	16	16220690	G	A	31345	0.0520175104682147	0.140395944360871	0.0179681509625359	61.0523	0.983885	ABCC1	21z5Kd	TRUE	reported	0	0
rs215058	1.3943e-38	16	16076186	G	A	31566	0.146691329130648	-0.145736	0.0112192091900961	168.738	0.994109	ABCC1	21z5Kd	TRUE	reported	0	0
rs246241	2.9623e-22	16	16117683	T	G	31684	0.107144199331053	0.124423569032343	0.0128246600183822	94.1269	0.989488	ABCC1	21z5Kd	TRUE	reported	0	0
rs34360190	1.1202e-19	16	16155493	A	G	31563	0.811518423437028	-0.0922486	0.010163567895099	82.381	0.988007	ABCC1	21z5Kd	TRUE	reported	0	0
rs3851713	2.0307e-19	16	16184873	T	A	31681	0.180880252574607	0.0928895995023788	0.0103076666447373	81.2107	0.987836	ABCC1	21z5Kd	TRUE	reported	0	0
rs41278166	2.0924e-10	16	16180513	G	A	24023	0.0172313700654423	0.222584902707937	0.035028468888949	40.3784	0.975833	ABCC1	21z5Kd	TRUE	reported	0	0
rs504348	2.6653e-139	16	16043174	C	G	29783	0.834932005828072	-0.274405	0.0109216791750228	631.256	0.998418	ABCC1	21z5Kd	TRUE	reported	0	0
rs58260876	5.1132e-25	16	16251259	A	G	31355	0.939231354642314	0.172385851717211	0.0166865926856789	106.725	0.990717	ABCC1	21z5Kd	TRUE	reported	0	0
rs72775880	1.8401e-19	16	16131300	G	A	31240	0.0672081024269062	-0.143972	0.0159573660214434	81.4019	0.987864	ABCC1	21z5Kd	TRUE	reported	0	0
rs79629927	5.3246e-37	16	16122114	T	G	30163	0.0688775510204082	-0.203764	0.0160341506789695	161.496	0.993846	ABCC1	21z5Kd	TRUE	reported	0	0
rs9922834	2.1168e-17	16	16258173	A	G	31684	0.118512533353377	0.10419603979148	0.012276700457328	72.0343	0.986308	ABCC1	21z5Kd	TRUE	reported	0	0
rs1214749	3.5256e-25	6	43418733	A	G	31676	0.292545393030337	0.0903805109010003	0.00871843332442655	107.466	0.990781	ABCC10	finBwX	TRUE	reported	0	0
rs140706115	2.0728e-11	6	43410069	A	G	11992	0.0139259506337558	-0.368537	0.0549997222938097	44.8994	0.978213	ABCC10	finBwX	TRUE	reported	0	0
rs147200851	3.4629e-09	6	43385975	G	A	26901	0.0802254192247778	0.093708220491393	0.0158607055433792	34.9068	0.97215	ABCC10	finBwX	TRUE	reported	0	0
rs7692	8.1755e-19	6	43304007	A	C	31683	0.303837191822008	-0.0764126	0.00862698299254782	78.4535	0.987414	ABCC10	finBwX	TRUE	reported	0	0
rs10786578	8.456e-12	10	101690050	T	C	29369	0.644707850497797	-0.0588402	0.00861432891499046	46.6557	0.979016	ABCC2	C34gAP	TRUE	reported	0	0
rs143176769	2.2534e-09	10	101525037	T	C	27766	0.0365422396856582	-0.135118	0.0226013870317919	35.7401	0.972782	ABCC2	C34gAP	TRUE	reported	0	0
rs17112219	2.2204e-09	10	101514219	A	G	29447	0.0811437403400309	0.0902019844108339	0.0150816740642435	35.7712	0.972805	ABCC2	C34gAP	TRUE	reported	0	0
rs17222639	3.1646e-18	10	101569997	C	T	29447	0.0511876677784105	0.162565065385622	0.0186738344018864	75.7857	0.986977	ABCC2	C34gAP	TRUE	reported	0	0
rs2490760	4.0422e-08	10	101629621	C	A	31348	0.0847774379884472	-0.0786599	0.0143307191222589	30.128	0.967875	ABCC2	C34gAP	TRUE	reported	0	0
rs2756109	2.0382e-73	10	101558746	G	T	31470	0.564357924010673	0.144948133706576	0.00799722665665695	328.508	0.996965	ABCC2	C34gAP	TRUE	reported	0	0
rs2756115	3.0934e-27	10	101508622	C	T	31470	0.356871735127213	-0.0897728	0.0083047575152792	116.852	0.991515	ABCC2	C34gAP	TRUE	reported	0	0
rs61870432	6.2264e-11	10	101539259	A	G	27777	0.0295208587886193	-0.163755	0.0250467182186439	42.7454	0.97714	ABCC2	C34gAP	TRUE	reported	0	0
rs11079922	3.6109e-208	17	48752405	C	T	31565	0.165439788599472	0.324946384832977	0.0105537709107288	947.999	0.998946	ABCC3	tQ0rMA	TRUE	reported	0	0
rs113287138	2.2338e-14	17	48810942	G	T	10416	0.0164763152967609	0.414465518813594	0.0542749880589799	58.3146	0.983141	ABCC3	tQ0rMA	TRUE	reported	0	0
rs113400824	4.5285e-42	17	48782617	A	G	29138	0.027573453019158	-0.342734	0.0252179018025333	184.713	0.994615	ABCC3	tQ0rMA	TRUE	reported	0	0
rs11568581	2.6536e-116	17	48738491	A	G	29498	0.045264709495148	-0.450017	0.0196305657383294	525.524	0.998101	ABCC3	tQ0rMA	TRUE	reported	0	0
rs116972558	2.4024e-66	17	48690070	T	C	25136	0.0428941727730422	-0.37652	0.0218834256498992	296.036	0.996633	ABCC3	tQ0rMA	TRUE	reported	0	0
rs117355256	3.163e-74	17	48656433	T	G	27741	0.0551927997882291	-0.336846	0.0184810296303636	332.209	0.996999	ABCC3	tQ0rMA	TRUE	reported	0	0
rs117601101	2.5744e-35	17	48693857	T	G	24764	0.0170145766671746	0.429549603688933	0.0346374657244751	153.792	0.99354	ABCC3	tQ0rMA	TRUE	reported	0	0
rs12451964	2.4075e-135	17	48730667	G	A	30902	0.138208076818833	-0.285766	0.0115413867339143	613.063	0.998372	ABCC3	tQ0rMA	TRUE	reported	0	0
rs12601390	7.3727e-58	17	48702094	T	G	26418	0.0235908728857237	0.457397796971845	0.0285262092496613	257.099	0.996126	ABCC3	tQ0rMA	TRUE	reported	0	0
rs138720857	4.1692e-20	17	48717141	G	T	26055	0.0222116301239275	-0.272539	0.029677347781464	84.3348	0.988281	ABCC3	tQ0rMA	TRUE	reported	0	0
rs140837785	1.2694e-18	17	48803311	T	C	27814	0.0213289942389727	0.258134931045743	0.0293052087240441	77.5897	0.987276	ABCC3	tQ0rMA	TRUE	reported	0	0
rs141032183	1.1644e-22	17	48704511	A	G	18247	0.015411478894625	-0.415218	0.0423838683839296	95.9734	0.989688	ABCC3	tQ0rMA	TRUE	reported	0	0
rs149570333	6.6793e-23	17	48812324	A	G	20900	0.0144075829383886	0.403470908464547	0.040950704226757	97.0737	0.989804	ABCC3	tQ0rMA	TRUE	reported	0	0
rs192432846	1.0622e-12	17	48825696	C	T	13311	0.0182180151754188	0.325773614258387	0.0457399455594944	50.7272	0.980668	ABCC3	tQ0rMA	TRUE	reported	0	0
rs198551	1.138e-14	17	48655493	A	G	31679	0.452150052623666	-0.061586	0.00797478072360614	59.6386	0.983509	ABCC3	tQ0rMA	TRUE	reported	0	0
rs198556	1.2932e-16	17	48660014	T	G	28917	0.0492198641053603	0.158860484003005	0.0191992656784265	68.464	0.985604	ABCC3	tQ0rMA	TRUE	reported	0	0
rs1989983	2.1794e-106	17	48710531	A	G	27639	0.124822726466938	0.279509873016124	0.0127582308458077	479.969	0.997921	ABCC3	tQ0rMA	TRUE	reported	0	0
rs2189595	3.2717e-303	17	48708949	G	A	31017	0.3792691388482	0.396236493116067	0.0079631120624624	2475.96	0.999596	ABCC3	tQ0rMA	TRUE	reported	0	0
rs2240802	3.2717e-303	17	48755002	A	G	31684	0.703408621143222	0.348588230190114	0.00847389873738327	1692.23	0.999409	ABCC3	tQ0rMA	TRUE	reported	0	0
rs34958340	5.39e-18	17	48709115	T	C	12201	0.0130507998877351	-0.486128	0.0562335275644202	74.7326	0.986796	ABCC3	tQ0rMA	TRUE	reported	0	0
rs35224820	7.7989e-29	17	48868225	A	G	26336	0.0322186162457081	0.274302254169222	0.0246176579914042	124.155	0.99201	ABCC3	tQ0rMA	TRUE	reported	0	0
rs4148408	5.2917e-10	17	48716819	A	G	31296	0.0499599557606499	-0.113865	0.0183354336809259	38.5653	0.974725	ABCC3	tQ0rMA	TRUE	reported	0	0
rs4239168	1.5404e-12	17	48865532	A	C	31569	0.311278025213256	-0.0607264	0.00858844959737146	49.9948	0.98039	ABCC3	tQ0rMA	TRUE	reported	0	0
rs4416057	4.0436e-27	17	48850234	G	A	31231	0.305876280776877	-0.0934798	0.00866749224459949	116.318	0.991476	ABCC3	tQ0rMA	TRUE	reported	0	0
rs4793661	1.5765e-41	17	48620517	A	G	31569	0.152185400468031	0.149138105311625	0.0110475943962506	182.239	0.994543	ABCC3	tQ0rMA	TRUE	reported	0	0
rs4794168	1.0041e-57	17	48675785	G	A	27070	0.638531484428279	0.142592402881258	0.00890362238645143	256.483	0.996116	ABCC3	tQ0rMA	TRUE	reported	0	0
rs55768061	5.9257e-11	17	48691210	T	C	27225	0.0507674943566591	-0.12768	0.0195065488516161	42.8436	0.977192	ABCC3	tQ0rMA	TRUE	reported	0	0
rs61479331	7.301e-154	17	48740116	G	T	31354	0.219414741809049	0.252180428622426	0.00954361295119685	698.228	0.99857	ABCC3	tQ0rMA	TRUE	reported	0	0
rs62059698	1.0576e-12	17	48617493	G	A	31684	0.185294449246496	-0.0727653	0.0102161214239464	50.7314	0.980669	ABCC3	tQ0rMA	TRUE	reported	0	0
rs62059722	6.4063e-22	17	48694211	A	G	24094	0.0330984804669015	-0.244568	0.0254157233397469	92.5964	0.989316	ABCC3	tQ0rMA	TRUE	reported	0	0
rs72837520	2.363e-115	17	48710970	A	G	30077	0.0574554035677146	0.396560714040588	0.0173708430923947	521.168	0.998085	ABCC3	tQ0rMA	TRUE	reported	0	0
rs73344347	3.8418e-193	17	48718344	C	G	31226	0.085369584337119	0.418687231814236	0.0141229388149537	878.879	0.998863	ABCC3	tQ0rMA	TRUE	reported	0	0
rs739923	3.2717e-303	17	48735774	A	G	31684	0.263839302491638	-0.398229	0.00873176554871502	2079.99	0.999519	ABCC3	tQ0rMA	TRUE	reported	0	0
rs74710086	8.3164e-34	17	48816773	A	G	21218	0.0162918912222016	-0.463124	0.0382134191674639	146.88	0.993238	ABCC3	tQ0rMA	TRUE	reported	0	0
rs76521597	6.0322e-42	17	48753996	A	G	28824	0.0431386584698303	-0.277296	0.020434650882446	184.142	0.994599	ABCC3	tQ0rMA	TRUE	reported	0	0
rs77651559	7.8115e-15	17	48614385	A	G	12547	0.0158205148641109	0.392179779128486	0.050469041286948	60.3838	0.983709	ABCC3	tQ0rMA	TRUE	reported	0	0
rs78056364	8.9983e-22	17	48747883	A	G	20341	0.0163435084501507	0.374066503580432	0.0390144352340379	91.9278	0.989239	ABCC3	tQ0rMA	TRUE	reported	0	0
rs78448648	2.2577e-08	17	48615711	T	C	16542	0.0201447632336269	0.218586831701381	0.0390947974855811	31.2615	0.969003	ABCC3	tQ0rMA	TRUE	reported	0	0
rs9898731	3.169e-21	17	48692374	T	C	27386	0.448478329075344	0.0811174111544754	0.00857749932901294	89.4348	0.988942	ABCC3	tQ0rMA	TRUE	reported	0	0
rs113176374	1.9394e-09	13	95612718	T	C	25114	0.0228554319077798	0.179105908302424	0.0298360666837289	36.036	0.972999	ABCC4	RfPQBV	TRUE	reported	0	0
rs113341382	1.7937e-19	13	95971144	T	C	23111	0.0275226820092941	0.25614917198935	0.0283809218416192	81.4578	0.987873	ABCC4	RfPQBV	TRUE	reported	0	0
rs113356106	1.4029e-15	13	95914700	C	T	9731	0.0221219931271478	0.38790445053436	0.0485773171370343	63.765	0.98456	ABCC4	RfPQBV	TRUE	reported	0	0
rs117147431	2.865e-33	13	95884191	T	C	19296	0.0155403980029534	0.492754543422744	0.0410017177229586	144.43	0.993124	ABCC4	RfPQBV	TRUE	reported	0	0
rs117175212	5.4705e-12	13	96035607	G	A	29410	0.0443878993497314	0.137886618699169	0.0200038617001551	47.5134	0.979387	ABCC4	RfPQBV	TRUE	reported	0	0
rs117884788	4.0317e-34	13	95845184	C	A	24332	0.0175674975384775	-0.418962	0.034400924738433	148.323	0.993303	ABCC4	RfPQBV	TRUE	reported	0	0
rs118046467	1.1519e-13	13	95931602	C	T	26560	0.0196648824761461	-0.231697	0.0312167784837344	55.0891	0.982171	ABCC4	RfPQBV	TRUE	reported	0	0
rs1189470	8.6528e-43	13	95801732	C	A	25482	0.144256156689549	0.172237357426914	0.0125612507057362	188.013	0.994709	ABCC4	RfPQBV	TRUE	reported	0	0
rs12020414	1.5221e-21	13	95876958	C	T	28268	0.0381354108380321	-0.209006	0.0219239734329149	90.8819	0.989116	ABCC4	RfPQBV	TRUE	reported	0	0
rs12876311	3.5719e-27	13	95822343	A	G	20025	0.0270234113712375	0.331747843493204	0.0307267816548764	116.569	0.991494	ABCC4	RfPQBV	TRUE	reported	0	0
rs138124767	1.1606e-09	13	95990365	T	C	16598	0.0127129637637291	0.297814384997584	0.0489359467937797	37.037	0.97371	ABCC4	RfPQBV	TRUE	reported	0	0
rs138952535	2.7227e-15	13	95961526	A	G	12841	0.0151300540818954	-0.403003	0.0509943781117915	62.4558	0.984241	ABCC4	RfPQBV	TRUE	reported	0	0
rs142554904	3.9713e-12	13	95867088	T	C	13556	0.0163713179204319	0.331465917514379	0.0477740505483236	48.1386	0.979649	ABCC4	RfPQBV	TRUE	reported	0	0
rs143604864	9.0132e-16	13	95867592	C	T	29178	0.0282138051942757	-0.200763	0.0249724170231603	64.632	0.984764	ABCC4	RfPQBV	TRUE	reported	0	0
rs145970442	1.8659e-08	13	95929198	A	G	8126	0.0124908155767818	0.396444465407366	0.070491547903159	31.6294	0.969353	ABCC4	RfPQBV	TRUE	reported	0	0
rs147668069	1.5814e-29	13	95945848	A	G	30495	0.0432533438237608	-0.224133	0.0198635852808404	127.32	0.992207	ABCC4	RfPQBV	TRUE	reported	0	0
rs150486098	6.3934e-32	13	95924532	C	T	28625	0.0277448071216617	0.298494864689234	0.0253854543257417	138.262	0.992819	ABCC4	RfPQBV	TRUE	reported	0	0
rs16950829	9.034e-38	13	95894385	G	A	29103	0.030164533820841	-0.310427	0.0241652333269266	165.02	0.993977	ABCC4	RfPQBV	TRUE	reported	0	0
rs17268268	4.149e-100	13	95910017	A	G	26645	0.0510821133036283	0.41440502353204	0.0195111454905525	451.112	0.997788	ABCC4	RfPQBV	TRUE	reported	0	0
rs1729767	2.1058e-14	13	95819942	G	A	30931	0.738013698630137	-0.0698267	0.00913496126724648	58.4292	0.983173	ABCC4	RfPQBV	TRUE	reported	0	0
rs1729786	1.9596e-27	13	95823239	T	C	30435	0.640455321129383	-0.0914805	0.00843022102221471	117.755	0.991579	ABCC4	RfPQBV	TRUE	reported	0	0
rs184008609	1.6432e-43	13	95909469	T	C	22409	0.0224473350984229	-0.439182	0.031752309809575	191.31	0.9948	ABCC4	RfPQBV	TRUE	reported	0	0
rs185022288	9.1907e-17	13	95985540	A	G	6690	0.0139318885448916	-0.61013	0.0733805676325675	69.1326	0.985741	ABCC4	RfPQBV	TRUE	reported	0	0
rs2153673	4.3382e-73	13	95888823	A	C	29733	0.0349852483852962	-0.401376	0.0221963259656723	326.995	0.996951	ABCC4	RfPQBV	TRUE	reported	0	0
rs2389233	1.5769e-100	13	95929796	T	C	31136	0.295469133471777	-0.185598	0.00871988615624174	453.026	0.997797	ABCC4	RfPQBV	TRUE	reported	0	0
rs2478461	3.2244e-104	13	95829575	T	C	30647	0.128615940913987	-0.259581	0.0119738574490251	469.979	0.997877	ABCC4	RfPQBV	TRUE	reported	0	0
rs2484983	4.3925e-10	13	95978801	G	A	30801	0.837284894837476	-0.0680623	0.0109088196882803	38.9276	0.974955	ABCC4	RfPQBV	TRUE	reported	0	0
rs35409516	7.2639e-15	13	95913177	T	C	27667	0.0206344998232591	-0.232393	0.0298717100867373	60.5237	0.983746	ABCC4	RfPQBV	TRUE	reported	0	0
rs4148476	1.1882e-51	13	95853342	C	A	31260	0.184787102108309	0.155240766326922	0.0102668390359458	228.633	0.995645	ABCC4	RfPQBV	TRUE	reported	0	0
rs4148482	3.2717e-303	13	95845631	T	C	31258	0.307569436614425	-0.33797	0.00845306582635967	1598.56	0.999375	ABCC4	RfPQBV	TRUE	reported	0	0
rs61965907	1.7709e-19	13	95838625	A	G	29103	0.0237867708160213	-0.245182	0.027162450695787	81.4777	0.987876	ABCC4	RfPQBV	TRUE	reported	0	0
rs61967175	9.7099e-11	13	95701920	A	T	25314	0.144170739969995	0.0818122773734657	0.0126419342306213	41.8803	0.976679	ABCC4	RfPQBV	TRUE	reported	0	0
rs71433015	8.9045e-44	13	95987555	A	G	30478	0.179676307739962	-0.145927	0.0105168657628215	192.53	0.994833	ABCC4	RfPQBV	TRUE	reported	0	0
rs72645867	8.6226e-76	13	95966980	A	G	28249	0.0769132977370964	0.289153473045075	0.0156952436109795	339.407	0.997062	ABCC4	RfPQBV	TRUE	reported	0	0
rs72645894	1.2581e-53	13	95973482	C	T	31136	0.370115159524259	0.127470207460561	0.00826805175132718	237.69	0.99581	ABCC4	RfPQBV	TRUE	reported	0	0
rs7321486	3.1773e-16	13	95664889	C	T	31260	0.620335224923898	-0.0672264	0.00823217101731771	66.6885	0.985226	ABCC4	RfPQBV	TRUE	reported	0	0
rs7339227	1.2306e-46	13	95713908	G	A	26891	0.119154676258993	0.190138952059238	0.0132593411477851	205.636	0.995161	ABCC4	RfPQBV	TRUE	reported	0	0
rs7342420	3.2994e-53	13	96008394	A	C	31139	0.4471647538508	0.123283353761982	0.00802903044422766	235.767	0.995776	ABCC4	RfPQBV	TRUE	reported	0	0
rs74914040	7.1014e-12	13	95787986	A	G	25346	0.0189542483660131	0.223090913186322	0.0325409386621821	47.0006	0.979167	ABCC4	RfPQBV	TRUE	reported	0	0
rs871051	5.8309e-16	13	95950210	T	G	30872	0.040063308035544	0.165902107788592	0.0204997105844125	65.495	0.984961	ABCC4	RfPQBV	TRUE	reported	0	0
rs9516547	2.0458e-35	13	95894937	C	T	31139	0.921473874962247	-0.184552	0.0148597360356839	154.246	0.993559	ABCC4	RfPQBV	TRUE	reported	0	0
rs9516559	1.0436e-09	13	95965127	A	G	30815	0.140479284513071	-0.0707005	0.0115853010082622	37.2417	0.973851	ABCC4	RfPQBV	TRUE	reported	0	0
rs9524815	9.9133e-10	13	95825951	T	C	10070	0.0162859980139027	-0.339554	0.0555680250182361	37.3394	0.973917	ABCC4	RfPQBV	TRUE	reported	0	0
rs9524868	3.0296e-162	13	95909661	C	T	31260	0.324251193205306	-0.229224	0.00844497971051657	736.753	0.998645	ABCC4	RfPQBV	TRUE	reported	0	0
rs9524884	1.0514e-12	13	95935298	A	G	29568	0.0629489906489545	-0.120509	0.0169170907664435	50.7443	0.980674	ABCC4	RfPQBV	TRUE	reported	0	0
rs9584295	3.6618e-10	13	95975126	C	T	30807	0.0316753326196666	0.144090227468694	0.0229885970530311	39.2866	0.975178	ABCC4	RfPQBV	TRUE	reported	0	0
rs9634642	3.2717e-303	13	95888671	T	C	31260	0.455522567552332	-0.325903	0.00781614362327035	1738.57	0.999425	ABCC4	RfPQBV	TRUE	reported	0	0
rs112549599	6.216e-42	3	183616615	G	A	24697	0.0167668943023137	0.473708928917077	0.0349136887468365	184.091	0.994597	ABCC5	TInKAQ	TRUE	reported	0	0
rs113144687	2.2771e-22	3	183804588	A	G	30166	0.0320234346977004	0.224612709958898	0.0230876386319753	94.6476	0.989545	ABCC5	TInKAQ	TRUE	reported	0	0
rs115506977	4.8753e-08	3	183639786	A	G	26054	0.0171838505171839	-0.1838	0.0336901922731253	29.7636	0.967494	ABCC5	TInKAQ	TRUE	reported	0	0
rs116432568	1.5037e-32	3	183642044	A	G	25786	0.0180580367920429	0.391789937892356	0.0329783958091914	141.139	0.992965	ABCC5	TInKAQ	TRUE	reported	0	0
rs12634774	3.1554e-15	3	183821694	T	C	31684	0.38103649141268	0.0644330530119127	0.00817190926882604	62.1685	0.984169	ABCC5	TInKAQ	TRUE	reported	0	0
rs138942619	3.4172e-132	3	183624958	T	C	28616	0.0409710717471645	-0.510607	0.0208703998519168	598.566	0.998332	ABCC5	TInKAQ	TRUE	reported	0	0
rs139158675	9.1203e-55	3	183752259	T	G	28751	0.018605338739652	0.478976814913205	0.030732009990838	242.911	0.9959	ABCC5	TInKAQ	TRUE	reported	0	0
rs139399349	2.5053e-86	3	183753646	C	A	24091	0.0264777029869584	0.55434471133314	0.028149899522315	387.798	0.997428	ABCC5	TInKAQ	TRUE	reported	0	0
rs140356262	1.3732e-47	3	183653008	A	G	23814	0.0199316932600459	0.473015510005541	0.0326408936276811	210.004	0.995261	ABCC5	TInKAQ	TRUE	reported	0	0
rs140889350	6.7688e-10	3	183663387	G	T	6947	0.015491452991453	-0.422785	0.0685083225978709	38.0849	0.974415	ABCC5	TInKAQ	TRUE	reported	0	0
rs141466167	1.1604e-108	3	183771636	A	G	25906	0.0647112476597379	0.391771901269282	0.0176908929741292	490.419	0.997965	ABCC5	TInKAQ	TRUE	reported	0	0
rs143126421	3.2717e-303	3	183653159	A	G	31228	0.129086529270065	-0.544596	0.0115291905765184	2231.27	0.999552	ABCC5	TInKAQ	TRUE	reported	0	0
rs148112861	8.1206e-29	3	183603190	T	A	26654	0.0160341072338848	0.383199748546897	0.0344019381219777	124.075	0.992005	ABCC5	TInKAQ	TRUE	reported	0	0
rs150751953	2.9828e-191	3	183633853	T	C	27310	0.0478749718911626	-0.581989	0.0197293108576193	870.173	0.998852	ABCC5	TInKAQ	TRUE	reported	0	0
rs184302138	1.1035e-29	3	183686925	G	A	13505	0.0152165864494632	-0.559786	0.0494720339279919	128.034	0.99225	ABCC5	TInKAQ	TRUE	reported	0	0
rs185272650	1.2693e-10	3	183712552	T	C	5891	0.0122549019607843	-0.536602	0.0834438078326842	41.3539	0.976389	ABCC5	TInKAQ	TRUE	reported	0	0
rs2176825	1.5684e-206	3	183634592	G	A	31346	0.805165391496327	-0.304698	0.00993571657223489	940.459	0.998938	ABCC5	TInKAQ	TRUE	reported	0	0
rs34874825	9.3535e-113	3	183628271	T	C	31234	0.0591383462670591	0.379679015239272	0.016825268777775	509.224	0.99804	ABCC5	TInKAQ	TRUE	reported	0	0
rs4078932	3.2717e-303	3	183540215	G	A	31560	0.283462337171984	0.392468381722008	0.00855103103723121	2106.55	0.999526	ABCC5	TInKAQ	TRUE	reported	0	0
rs55727543	1.0612e-34	3	183795134	T	C	14530	0.0151771549444738	-0.58652	0.0477346061476908	150.973	0.99342	ABCC5	TInKAQ	TRUE	reported	0	0
rs56843723	1.1099e-67	3	183735644	A	G	28588	0.0290902904776081	0.430304796340033	0.0247540611820628	302.176	0.996702	ABCC5	TInKAQ	TRUE	reported	0	0
rs60791004	7.0543e-218	3	183761215	A	G	31355	0.304642313546423	-0.269132	0.00854209281163582	992.666	0.998994	ABCC5	TInKAQ	TRUE	reported	0	0
rs62285804	2.8621e-67	3	183648085	T	C	27963	0.0240082139112199	0.476144911594038	0.0274770850603641	300.287	0.996681	ABCC5	TInKAQ	TRUE	reported	0	0
rs72625006	3.8489e-20	3	183637236	T	C	5630	0.0223801065719361	-0.581293	0.063238272057985	84.4947	0.988303	ABCC5	TInKAQ	TRUE	reported	0	0
rs73177531	1.2886e-23	3	183573166	A	C	26617	0.0431250580261814	-0.213313	0.0212959010028727	100.332	0.990131	ABCC5	TInKAQ	TRUE	reported	0	0
rs73179687	2.5679e-08	3	183692766	A	G	27516	0.0156187335680228	-0.191329	0.0343592127628155	31.0082	0.968758	ABCC5	TInKAQ	TRUE	reported	0	0
rs73183461	2.1547e-34	3	183810178	T	G	24116	0.016359434903629	-0.43763	0.0357838782062637	149.568	0.993358	ABCC5	TInKAQ	TRUE	reported	0	0
rs74418716	2.6367e-15	3	183808688	G	A	14063	0.0134750764417265	0.408018943842418	0.0516015914611448	62.5222	0.984257	ABCC5	TInKAQ	TRUE	reported	0	0
rs74494968	2.4108e-18	3	183720335	A	C	23764	0.0137514045695329	-0.343542	0.0393244120860571	76.3194	0.987067	ABCC5	TInKAQ	TRUE	reported	0	0
rs75549985	2.6946e-64	3	183716532	T	C	24180	0.016252289976446	-0.605283	0.0357518724096412	286.628	0.996523	ABCC5	TInKAQ	TRUE	reported	0	0
rs76132924	3.2717e-303	3	183763770	T	G	29943	0.380448769502976	-0.313888	0.00821907911541932	1458.49	0.999315	ABCC5	TInKAQ	TRUE	reported	0	0
rs76238557	2.1815e-60	3	183609655	A	G	17328	0.61397208846813	-0.17948	0.0109492857183637	268.694	0.996292	ABCC5	TInKAQ	TRUE	reported	0	0
rs7627615	1.5186e-221	3	183818416	G	A	31684	0.41553609680935	0.252134984372495	0.00793543586509725	1009.54	0.99901	ABCC5	TInKAQ	TRUE	reported	0	0
rs7628946	2.5833e-117	3	183800925	A	G	31684	0.426566199406216	0.183417713600666	0.00796574770912048	530.187	0.998117	ABCC5	TInKAQ	TRUE	reported	0	0
rs76432604	8.3989e-10	3	183747241	C	T	7429	0.014018691588785	0.427173061243691	0.0696039010043165	37.6652	0.974137	ABCC5	TInKAQ	TRUE	reported	0	0
rs76471139	1.5852e-84	3	183832984	C	T	29822	0.0862326746676365	-0.282379	0.0144949553392349	379.517	0.997372	ABCC5	TInKAQ	TRUE	reported	0	0
rs76701548	2.2674e-74	3	183758685	G	A	21660	0.0183599638227314	-0.647998	0.0355166457621474	332.876	0.997005	ABCC5	TInKAQ	TRUE	reported	0	0
rs77720224	4.2698e-11	3	183555443	T	C	21324	0.020278170964367	0.226317319865799	0.0343196226898276	43.4861	0.977521	ABCC5	TInKAQ	TRUE	reported	0	0
rs77792557	5.4031e-26	3	183686202	G	A	16878	0.0248241972379903	0.367648976613176	0.0348674130434908	111.18	0.991086	ABCC5	TInKAQ	TRUE	reported	0	0
rs78378377	1.5099e-27	3	183813503	G	T	28156	0.023330878211516	0.302966936769571	0.02785800400625	118.274	0.991616	ABCC5	TInKAQ	TRUE	reported	0	0
rs872014	3.7239e-212	3	183626962	A	G	31347	0.13651415956151	0.356160025957751	0.0114571747578588	966.352	0.998966	ABCC5	TInKAQ	TRUE	reported	0	0
rs111750393	2.4466e-20	16	16300741	G	C	23789	0.0297905311531474	0.248748926123409	0.0269182575423832	85.3942	0.988425	ABCC6	hTyLf4	TRUE	reported	0	0
rs129081	6.4696e-32	16	16235939	C	G	30869	0.40967508199222	0.0960070466415553	0.008165600394774	138.239	0.992818	ABCC6	hTyLf4	TRUE	reported	0	0
rs150529	1.9383e-11	16	16227531	A	G	20476	0.0178884488020258	-0.2499	0.0372407723556801	45.0295	0.978275	ABCC6	hTyLf4	TRUE	reported	0	0
rs2007413	3.4266e-104	16	16308675	T	C	26997	0.139880952380952	-0.266628	0.01230047664899	469.858	0.997876	ABCC6	hTyLf4	TRUE	reported	0	0
rs2283513	1.574e-09	16	16211729	A	G	30589	0.567197119293762	0.0492301699883285	0.00815514602155622	36.4417	0.973292	ABCC6	hTyLf4	TRUE	reported	0	0
rs2644990	9.2466e-09	16	16226194	C	T	20692	0.418777042504454	-0.057185	0.00995577331655137	32.9924	0.970582	ABCC6	hTyLf4	TRUE	reported	0	0
rs8062992	2.021e-13	16	16291099	G	A	20810	0.366237703396647	0.0746598526006153	0.0101611209919722	53.9872	0.981814	ABCC6	hTyLf4	TRUE	reported	0	0
rs12482369	1.2929e-08	21	43639801	A	G	28588	0.0638370263258623	-0.0972307	0.0170976158768635	32.3397	0.970006	ABCG1	tMAUP9	TRUE	reported	0	0
rs144043692	3.8493e-17	21	43618909	A	G	29050	0.0240458811261731	0.227683219027982	0.0270487934693177	70.8543	0.986083	ABCG1	tMAUP9	TRUE	reported	0	0
rs220178	2.1659e-08	21	43557736	A	G	31684	0.37705287684618	-0.0458632	0.00819263494309693	31.3387	0.969077	ABCG1	tMAUP9	TRUE	reported	0	0
rs225386	4.8157e-13	21	43682938	A	G	31682	0.509809448641335	0.057411989802822	0.00794025168422958	52.2801	0.981231	ABCG1	tMAUP9	TRUE	reported	0	0
rs225411	5.2482e-23	21	43643047	C	A	31355	0.374162861491629	-0.081379	0.00823940894067629	97.5512	0.989853	ABCG1	tMAUP9	TRUE	reported	0	0
rs2839471	2.4077e-09	21	43554456	T	C	31684	0.585027622233079	-0.0480857	0.00805792637403643	35.6111	0.972686	ABCG1	tMAUP9	TRUE	reported	0	0
rs55934878	7.8058e-09	21	43721844	A	G	31567	0.105862147063264	-0.0746329	0.0129290513515888	33.3218	0.970864	ABCG1	tMAUP9	TRUE	reported	0	0
rs72542415	1.5708e-25	21	43639168	A	C	31099	0.0448432216415616	-0.201978	0.0193404183772902	109.063	0.990914	ABCG1	tMAUP9	TRUE	reported	0	0
rs915845	1.146e-26	21	43635438	G	T	31569	0.142503963161471	0.121472411338456	0.0113642446756906	114.255	0.991324	ABCG1	tMAUP9	TRUE	reported	0	0
rs111620587	2.8221e-23	4	89072808	A	G	31232	0.138050999732385	-0.115098	0.0115808077221188	98.7778	0.989978	ABCG2	xdJgTl	TRUE	reported	0	0
rs114075855	1.3517e-08	4	89033341	C	T	27455	0.0233243967828418	-0.160485	0.0282578386290957	32.2544	0.969929	ABCG2	xdJgTl	TRUE	reported	0	0
rs114086764	1.2497e-13	4	89118728	A	G	31239	0.0599487845895123	0.124792722944365	0.01683794194678	54.9288	0.98212	ABCG2	xdJgTl	TRUE	reported	0	0
rs11932727	1.5854e-169	4	89165737	T	C	31684	0.370213085798038	-0.225601	0.00812880196811248	770.246	0.998703	ABCG2	xdJgTl	TRUE	reported	0	0
rs11947810	9.9002e-37	4	89173505	C	T	30902	0.09619777751965	0.172255307986562	0.0136065868848837	160.268	0.993799	ABCG2	xdJgTl	TRUE	reported	0	0
rs12641788	9.8591e-16	4	89222164	C	T	31684	0.908019842910293	0.110247502242057	0.0137318464292725	64.4584	0.984723	ABCG2	xdJgTl	TRUE	reported	0	0
rs1351441	7.2741e-28	4	89167407	C	T	31684	0.102634446991619	0.142958976826019	0.0130651596441253	119.727	0.991717	ABCG2	xdJgTl	TRUE	reported	0	0
rs142929199	4.3312e-10	4	89113861	G	A	24927	0.0343542212371549	-0.153356	0.0245703827439928	38.9563	0.974973	ABCG2	xdJgTl	TRUE	reported	0	0
rs143891741	1.0966e-10	4	89152105	A	C	21456	0.0174897747390269	-0.237402	0.03678993009299	41.6399	0.976548	ABCG2	xdJgTl	TRUE	reported	0	0
rs151297142	6.199e-12	4	89105962	T	G	28187	0.0220015576323988	-0.197225	0.0286880467180269	47.2629	0.97928	ABCG2	xdJgTl	TRUE	reported	0	0
rs187975720	2.2267e-08	4	89150287	T	C	10607	0.01852856109906	-0.284348	0.0508381261508274	31.2839	0.969025	ABCG2	xdJgTl	TRUE	reported	0	0
rs2725248	9.8227e-63	4	89068007	C	A	31568	0.274034650662439	-0.148507	0.00888355724653108	279.461	0.996434	ABCG2	xdJgTl	TRUE	reported	0	0
rs2728125	4.285e-09	4	89001893	G	A	31684	0.0952685181705438	0.079424443404404	0.0135236579949607	34.4921	0.971825	ABCG2	xdJgTl	TRUE	reported	0	0
rs28789746	1.0345e-21	4	89230502	C	T	31566	0.423823185232721	-0.0769905	0.00804221045705365	91.6481	0.989206	ABCG2	xdJgTl	TRUE	reported	0	0
rs36111742	5.0688e-266	4	89152718	G	A	31684	0.129505054680747	0.404589202154417	0.011611078807477	1214.18	0.999177	ABCG2	xdJgTl	TRUE	reported	0	0
rs56069342	5.505e-15	4	89038140	A	G	31560	0.160430432320181	0.0846736745849973	0.0108349018650267	61.0727	0.98389	ABCG2	xdJgTl	TRUE	reported	0	0
rs6532064	2.23e-10	4	89236855	T	C	27310	0.11212053069485	0.0859796797569867	0.0135514176804241	40.2552	0.975761	ABCG2	xdJgTl	TRUE	reported	0	0
rs72659633	4.1241e-25	4	88979694	T	C	27910	0.0354280709437267	0.236556682602785	0.0228524061829479	107.154	0.990754	ABCG2	xdJgTl	TRUE	reported	0	0
rs75188535	2.1609e-08	4	89140175	A	G	19963	0.0147770016120365	-0.232029	0.0414448908293733	31.3432	0.969082	ABCG2	xdJgTl	TRUE	reported	0	0
rs7696304	2.1826e-09	4	88959998	G	A	31231	0.383793393485242	-0.0492024	0.0082230199923097	35.8023	0.972828	ABCG2	xdJgTl	TRUE	reported	0	0
rs78135941	8.5382e-11	4	88995570	A	G	29716	0.0283876466052514	-0.160202	0.0246814671051801	42.1305	0.976815	ABCG2	xdJgTl	TRUE	reported	0	0
rs12625157	6.0321e-101	20	25345549	A	G	31355	0.735864724088473	0.191811222055652	0.00899272476069182	454.952	0.997807	ABHD12	3DF5fo	TRUE	reported	0	0
rs139806409	4.1967e-22	20	25342091	A	G	25850	0.0199866596788794	0.303211319728014	0.0313678780637901	93.4373556899999	0.989411	ABHD12	3DF5fo	TRUE	reported	0	0
rs143051913	1.9362e-12	20	25417130	A	G	14643	0.0235125741157228	0.271004371739004	0.0384993140895278	49.5503	0.980218	ABHD12	3DF5fo	TRUE	reported	0	0
rs55732243	7.667e-16	20	25194738	T	C	31021	0.194438073394495	-0.0816695	0.010133577502719	64.9523	0.984838	ABHD12	3DF5fo	TRUE	reported	0	0
rs6050424	1.4919e-10	20	25177987	A	G	31130	0.221572956717043	-0.0617783	0.00964366320920168	41.0381	0.976212	ABHD12	3DF5fo	TRUE	reported	0	0
rs6083780	7.0827e-24	20	25194768	A	G	31043	0.123348101749293	-0.122768	0.0121846868788275	101.518	0.990246	ABHD12	3DF5fo	TRUE	reported	0	0
rs6115172	1.3952e-14	20	25389756	A	G	31026	0.0278807567360978	0.187504488949238	0.0243610400225075	59.2423	0.9834	ABHD12	3DF5fo	TRUE	reported	0	0
rs150043706	4.8104e-09	6	31578465	A	G	8339	0.0188898316438173	0.332273030484079	0.0567629073037701	34.2658	0.971644	ABHD16A	PcBRWh	TRUE	reported	0	0
rs7634500	4.3205e-26	3	100539676	C	G	29311	0.374981123527635	-0.0899644	0.00851516436455573	111.623	0.991121	ABI3BP	RdKdIc	TRUE	reported	0	0
1.0143e-10	rs35993820	9	133763500	A	G	26185	0.0212458550450024	0.195752355319553	0.0302787865923515	41.7962	0.976633	ABL1	czwxaR	TRUE	reported	0	0
rs11582386	3.8718e-08	1	179231878	C	T	31352	0.131440866709448	0.0649352244736166	0.0118134925452756	30.2137	0.967963	ABL2	CPl5Gh	TRUE	reported	0	0
rs34535070	9.3944e-17	1	179158781	G	A	31465	0.910051120132311	-0.115686	0.0139175906403769	69.0927	0.985733	ABL2	CPl5Gh	TRUE	reported	0	0
rs4652355	1.1389e-23	1	179053051	G	C	31349	0.406183932346723	-0.0814199	0.00811877086525008	100.573	0.990155	ABL2	CPl5Gh	TRUE	reported	0	0
rs72709461	6.1021e-48	1	179103834	C	T	31013	0.112763842153564	0.184037084555142	0.0126512053725952	211.615	0.995297	ABL2	CPl5Gh	TRUE	reported	0	0
rs10235258	5.4933e-265	7	150467378	T	G	26608	0.258831930246542	-0.336624	0.00967964477057954	1209.4	0.999174	ABP1	evWR4v	TRUE	reported	0	0
rs10237852	8.9745e-154	7	150450479	G	A	25827	0.430537809269369	0.231627149682329	0.00876840826928764	697.81	0.998569	ABP1	evWR4v	TRUE	reported	0	0
rs10266177	3.2717e-303	7	150455295	A	G	25671	0.467356160648202	0.358956404536076	0.00855705326366258	1759.69	0.999432	ABP1	evWR4v	TRUE	reported	0	0
rs111292377	1.0694e-10	7	150563304	C	T	26491	0.119191423502322	0.0865077741463917	0.0133977255565971	41.6916	0.976576	ABP1	evWR4v	TRUE	reported	0	0
rs112425461	1.5477e-30	7	150438513	A	G	24001	0.0282904878963377	-0.315329	0.0274531084330305	131.93	0.992477	ABP1	evWR4v	TRUE	reported	0	0
rs11546671	1.2578e-22	7	150493495	A	G	20169	0.0258813029897367	0.306227414520341	0.0312834478710712	95.8206	0.989672	ABP1	evWR4v	TRUE	reported	0	0
rs116972354	5.6096e-09	7	150541199	A	C	20037	0.0425213355292708	-0.144163	0.0247361934168111	33.9656	0.9714	ABP1	evWR4v	TRUE	reported	0	0
rs117096255	5.8357e-09	7	150485621	T	C	3573	0.015813042261405	-0.549395	0.0943783223790714	33.8864	0.971336	ABP1	evWR4v	TRUE	reported	0	0
rs117377856	4.4699e-11	7	150492588	C	T	5541	0.0149792456235337	-0.513164	0.0778985221205826	43.3965	0.977476	ABP1	evWR4v	TRUE	reported	0	0
rs11761679	1.8967e-29	7	150596929	T	C	26491	0.170095504133479	0.129979913862574	0.0115355183676116	126.963	0.992185	ABP1	evWR4v	TRUE	reported	0	0
rs11769511	2.3131e-22	7	150497147	A	G	25742	0.190466941185611	0.108974143836625	0.0112031483007911	94.6165	0.989542	ABP1	evWR4v	TRUE	reported	0	0
rs11773687	6.612e-12	7	150494533	A	G	22904	0.182653684945861	0.0829398156443901	0.01207996266249	47.1406	0.979228	ABP1	evWR4v	TRUE	reported	0	0
rs117753459	1.5316e-09	7	150625217	T	C	11492	0.0188391924817264	-0.292617	0.0484392604970734	36.4925	0.973328	ABP1	evWR4v	TRUE	reported	0	0
rs118056209	6.1709e-186	7	150468814	T	G	26280	0.0551750380517504	0.546846586866835	0.0188038686615191	845.739	0.998819	ABP1	evWR4v	TRUE	reported	0	0
rs12535470	2.0683e-12	7	150529416	G	A	23927	0.0402892130229448	-0.163254	0.0232235326477046	49.4167	0.980165	ABP1	evWR4v	TRUE	reported	0	0
rs13226058	1.7626e-15	7	150536031	A	G	19650	0.0250636132315522	-0.256357	0.0322177497804629	63.3138	0.984451	ABP1	evWR4v	TRUE	reported	0	0
rs149976098	1.7185e-10	7	150457072	A	C	20649	0.015569761247518	-0.253517	0.0397076142147312	40.7631	0.976055	ABP1	evWR4v	TRUE	reported	0	0
rs150036378	9.0116e-10	7	150442707	A	G	3463	0.0389835402829916	-0.378253	0.0617464873584039	37.5267	0.974044	ABP1	evWR4v	TRUE	reported	0	0
rs17176676	3.2834e-25	7	150468441	C	T	20772	0.0268871557866359	-0.313818	0.0302530989763327	107.601	0.990792	ABP1	evWR4v	TRUE	reported	0	0
rs17256042	1.5727e-26	7	150490238	A	G	21610	0.0478482184173993	-0.239591	0.022476716923457	113.625	0.991276	ABP1	evWR4v	TRUE	reported	0	0
rs2192051	4.2929e-26	7	150530781	C	A	26409	0.297834071717975	0.100320191830108	0.00949480321699329	111.636	0.991122	ABP1	evWR4v	TRUE	reported	0	0
rs2301257	1.7854e-40	7	150555547	T	C	26609	0.809143522868202	-0.146433	0.0109941481716196	177.401	0.994395	ABP1	evWR4v	TRUE	reported	0	0
rs34065079	8.409e-12	7	150454157	G	A	22195	0.0472854246451904	-0.1526	0.0223386179301222	46.6653	0.97902	ABP1	evWR4v	TRUE	reported	0	0
rs36210421	6.0414e-45	7	150644428	A	C	21216	0.0337952488687783	0.376171223649515	0.0267408261464187	197.889	0.994972	ABP1	evWR4v	TRUE	reported	0	0
rs3757409	7.0757e-115	7	150488082	G	A	26494	0.14792028383785	-0.276069	0.0121183871503103	518.974	0.998077	ABP1	evWR4v	TRUE	reported	0	0
rs4725365	7.9597e-131	7	150493912	T	C	22235	0.297144142118282	0.249234494563575	0.0102409703153049	592.29	0.998314	ABP1	evWR4v	TRUE	reported	0	0
rs55644620	2.5997e-229	7	150471888	G	A	26115	0.070151254068543	0.543138329619809	0.0167994089110015	1045.28	0.999044	ABP1	evWR4v	TRUE	reported	0	0
rs57293996	4.1249e-50	7	150495187	G	A	23513	0.193105941394122	-0.173075	0.0116275530730337	221.56	0.995507	ABP1	evWR4v	TRUE	reported	0	0
rs62490436	1.24e-34	7	150512011	A	G	21860	0.0190988106129918	0.427428506211757	0.0348219106138445	150.668	0.993407	ABP1	evWR4v	TRUE	reported	0	0
rs73163564	1.2048e-09	7	150431388	G	A	16915	0.0159917233224948	-0.263206	0.0432940315451352	36.9603	0.973657	ABP1	evWR4v	TRUE	reported	0	0
rs73163574	1.5811e-27	7	150452633	C	T	25002	0.158387329013679	0.132843012097942	0.0122196068637552	118.185	0.99161	ABP1	evWR4v	TRUE	reported	0	0
rs73163595	5.9127e-14	7	150496248	T	C	11294	0.0166902780237294	0.389088285880162	0.0518086691096206	56.4016	0.982579	ABP1	evWR4v	TRUE	reported	0	0
rs73165533	5.4948e-19	7	150533598	T	C	24068	0.034755692205418	0.221157837108121	0.024843891428585	79.2438	0.987538	ABP1	evWR4v	TRUE	reported	0	0
rs78430825	4.5244e-11	7	150437716	A	C	20138	0.0526368060383355	-0.146796	0.0222898236121858	43.3728	0.977464	ABP1	evWR4v	TRUE	reported	0	0
rs917805	3.4695e-10	7	150434237	A	C	21477	0.0247241234809331	-0.194838	0.0310438873228461	39.3907	0.975242	ABP1	evWR4v	TRUE	reported	0	0
rs9657892	1.771e-08	7	150434689	T	C	18218	0.0160281040728949	-0.234777	0.0416796786179141	31.7296	0.969447	ABP1	evWR4v	TRUE	reported	0	0
rs11871270	3.5222e-09	17	35738786	C	T	26388	0.64428392251591	0.0536594921584836	0.00908666658061125	34.8726	0.972124	ACACA	sDjxO6	TRUE	reported	0	0
rs2285729	2.3732e-11	17	35833750	G	A	26689	0.954714128642111	0.138960830337598	0.0207987832032566	44.6384	0.978089	ACACA	sDjxO6	TRUE	reported	0	0
rs2411160	1.1204e-20	17	35594845	G	T	31351	0.716534541336353	0.0825080368689865	0.00884890089863757	86.9388	0.988628	ACACA	sDjxO6	TRUE	reported	0	0
rs56116846	1.8789e-59	17	35744215	T	C	31352	0.41559397531237	-0.13121	0.00806931790204139	264.401	0.996232	ACACA	sDjxO6	TRUE	reported	0	0
rs712039	6.8851e-18	17	35850553	T	C	31086	0.726177311725453	0.0774059777432413	0.00898314661396821	74.2492	0.986711	ACACA	sDjxO6	TRUE	reported	0	0
rs75211199	2.774e-39	17	35608558	A	G	26842	0.881261089122424	-0.174398	0.0132997091413768	171.948	0.994218	ACACA	sDjxO6	TRUE	reported	0	0
rs76225913	4.9135e-19	17	35848134	A	G	28898	0.0202604318342555	-0.262814	0.0294832378688471	79.4594	0.987571	ACACA	sDjxO6	TRUE	reported	0	0
rs10849926	4.7538e-224	12	109638760	T	G	31684	0.081570145439513	0.456473397376251	0.0142852841224209	1021.06	0.999022	ACACB	LlUmhU	TRUE	reported	0	0
rs11066507	1.2916e-12	12	109471911	T	C	31684	0.263989627569619	0.0638942415659031	0.00900502319332287	50.3447	0.980524	ACACB	LlUmhU	TRUE	reported	0	0
rs111477421	3.8768e-149	12	109638525	G	A	30077	0.0366570674346052	-0.558081	0.0214569765089592	676.484	0.998524	ACACB	LlUmhU	TRUE	reported	0	0
rs11609590	2.8499e-48	12	109557654	T	C	29384	0.0928462709284627	0.20676000489449	0.0141624201938798	213.137	0.99533	ACACB	LlUmhU	TRUE	reported	0	0
rs117645666	1.3163e-09	12	109525334	A	G	27753	0.0221139430284858	0.174957173690657	0.0288446416108576	36.7903	0.973538	ACACB	LlUmhU	TRUE	reported	0	0
rs118014788	6.0671e-123	12	109611786	T	G	27980	0.0328749181401441	-0.553568	0.0234754764133521	556.049	0.998205	ACACB	LlUmhU	TRUE	reported	0	0
rs12818314	2.4421e-237	12	109644357	A	G	31564	0.651326965910378	-0.270155	0.00821220869409684	1082.2	0.999077	ACACB	LlUmhU	TRUE	reported	0	0
rs139480118	5.8009e-09	12	109648164	G	A	18576	0.0275535145544774	0.184374605988399	0.0316658833814339	33.9015	0.971348	ACACB	LlUmhU	TRUE	reported	0	0
rs147874197	1.4301e-16	12	109740428	G	A	15365	0.0142371234207969	0.396971832965608	0.0480461654703422	68.2656	0.985563	ACACB	LlUmhU	TRUE	reported	0	0
rs148520195	1.6205e-17	12	109791155	T	C	31146	0.0963522688044187	0.115532992496548	0.0135627573836106	72.5631	0.986406	ACACB	LlUmhU	TRUE	reported	0	0
rs150651241	3.6949e-10	12	109688046	G	A	29200	0.0278963730569948	0.157363337828166	0.0251114380729847	39.2703	0.975168	ACACB	LlUmhU	TRUE	reported	0	0
rs17848802	3.2934e-12	12	109634834	G	A	30662	0.0302888185406652	-0.163972	0.0235439409600007	48.5043	0.9798	ACACB	LlUmhU	TRUE	reported	0	0
rs17848835	2.7722e-18	12	109692053	T	C	31300	0.102020972354623	-0.115011	0.0131888851351433	76.0436	0.98702	ACACB	LlUmhU	TRUE	reported	0	0
rs1866061	2.8579e-32	12	109769681	G	C	31016	0.411992598589106	0.0962560218993702	0.00813914934505046	139.861	0.992901	ACACB	LlUmhU	TRUE	reported	0	0
rs2066925	2.1805e-62	12	109690314	T	A	31676	0.256606894477651	-0.150974	0.00905690537108137	277.872	0.996414	ACACB	LlUmhU	TRUE	reported	0	0
rs2268389	1.0552e-13	12	109643152	G	A	27399	0.916703995699695	0.114809019176964	0.0154437744386554	55.2644	0.982227	ACACB	LlUmhU	TRUE	reported	0	0
rs2284684	8.8347e-121	12	109686945	A	G	31562	0.182731151130743	0.23863217011024	0.0102114840220052	546.11	0.998172	ACACB	LlUmhU	TRUE	reported	0	0
rs2436630	1.1375e-75	12	109562460	A	G	31684	0.759273178247961	-0.170136	0.00924259155034546	338.847	0.997058	ACACB	LlUmhU	TRUE	reported	0	0
rs2569987	1.8243e-79	12	109541171	C	T	31569	0.161678115799804	0.202900343469685	0.0107494592681313	356.281	0.997201	ACACB	LlUmhU	TRUE	reported	0	0
rs3742027	5.4729e-55	12	109670468	T	C	31355	0.105783866057839	0.202000105957496	0.0129335526886727	243.931	0.995917	ACACB	LlUmhU	TRUE	reported	0	0
rs55741498	2.9171e-19	12	109508857	G	A	30546	0.0320560637587845	0.20579772970281	0.0229380320448076	80.495	0.987729	ACACB	LlUmhU	TRUE	reported	0	0
rs7295784	1.4979e-303	12	109598549	A	C	31553	0.583012312108165	-0.297057	0.00789844655035112	1414.47	0.999294	ACACB	LlUmhU	TRUE	reported	0	0
rs73190620	9.0679e-18	12	109728861	T	C	31561	0.0653175262402779	-0.138133	0.0160900062535059	73.7022	0.986614	ACACB	LlUmhU	TRUE	reported	0	0
rs73191161	5.4459e-20	12	109658191	A	G	27980	0.057542021392709	0.165936421288218	0.0181254214997671	83.8122	0.988209	ACACB	LlUmhU	TRUE	reported	0	0
rs73191162	2.4687e-46	12	109660598	T	C	30399	0.0239693571315748	-0.377676	0.0264266023107622	204.247	0.995128	ACACB	LlUmhU	TRUE	reported	0	0
rs73195455	2.3191e-36	12	109501365	C	A	24108	0.0160510691956076	-0.454836	0.0361195667924914	158.571	0.993733	ACACB	LlUmhU	TRUE	reported	0	0
rs73197474	5.3039e-55	12	109589768	T	C	28019	0.0205936192468619	-0.462607	0.029616120251415	243.988	0.995918	ACACB	LlUmhU	TRUE	reported	0	0
rs77569767	2.9385e-09	12	109622363	G	A	28673	0.0651538265954742	0.100360431403488	0.0169099294698379	35.2242	0.972394	ACACB	LlUmhU	TRUE	reported	0	0
rs78069100	9.4622e-14	12	109789913	G	T	31018	0.0231854450140693	-0.198528	0.0266548545352284	55.4742	0.982293	ACACB	LlUmhU	TRUE	reported	0	0
rs7979871	4.3378e-19	12	109457261	G	T	31553	0.358731777324571	0.0740067030656792	0.00828918841250425	79.711	0.98761	ACACB	LlUmhU	TRUE	reported	0	0
rs4277405	1.59e-17	17	61548918	C	T	27395	0.618906810035842	0.0748533961864766	0.00878509432386322	72.5989	0.986413	ACE	pUs9r8	TRUE	reported	0	0
rs11870406	2.3765e-10	17	40105688	T	G	23439	0.094517496196479	-0.0999234	0.0157742199601427	40.1272	0.975685	ACLY	cQCXeE	TRUE	reported	0	0
rs34200091	3.7026e-72	17	40014216	A	G	31529	0.157431871367102	-0.195424	0.0108785187895726	322.712	0.996911	ACLY	cQCXeE	TRUE	reported	0	0
rs62074958	4.9816e-13	17	40050359	T	C	30862	0.617512680528129	0.0597952087510318	0.00827512264922457	52.2136	0.981208	ACLY	cQCXeE	TRUE	reported	0	0
rs7209507	4.0471e-10	17	40027651	A	G	30037	0.108051355891529	0.082116244321701	0.0131337658656336	39.0913	0.975057	ACLY	cQCXeE	TRUE	reported	0	0
rs7213095	9.322e-12	17	39940768	G	T	20507	0.517560912389839	-0.0672815	0.00987053101571867	46.4633	0.978931	ACLY	cQCXeE	TRUE	reported	0	0
rs76162894	1.1024e-10	17	40085165	A	C	11423	0.0153537468376516	-0.34655	0.0537103100952358	41.6309	0.976543	ACLY	cQCXeE	TRUE	reported	0	0
rs300737	1.4849e-09	2	170576	T	C	31350	0.197270565140247	-0.0606389	0.010029919827091	36.5517	0.97337	ACP1	RV0j4J	TRUE	reported	0	0
rs300753	1.0094e-48	2	209622	C	T	31470	0.450787327595926	0.117117524302479	0.00798363458710671	215.2	0.995375	ACP1	RV0j4J	TRUE	reported	0	0
rs56378003	6.9885e-09	2	318239	G	A	31141	0.367009132420091	-0.0481173	0.00830898256341352	33.5357	0.971044	ACP1	RV0j4J	TRUE	reported	0	0
rs62117005	1.2359e-18	2	349977	A	G	25692	0.087465796169171	0.137384250214006	0.0155914713969251	77.6425	0.987284	ACP1	RV0j4J	TRUE	reported	0	0
rs71437291	2.7034e-47	2	256414	A	G	23344	0.0519459193168756	0.299905445211533	0.0207621735996021	208.652	0.99523	ACP1	RV0j4J	TRUE	reported	0	0
rs9309731	1.2368e-09	2	314414	A	G	31141	0.131906392694064	0.0718985571744039	0.0118343742262903	36.9105	0.973622	ACP1	RV0j4J	TRUE	reported	0	0
rs112806799	1.5752e-11	11	47213055	T	C	2581	0.0453312669507943	-0.447076	0.0663248424662622	45.437	0.978465	ACP2	IqdBw6	TRUE	reported	0	0
rs113954134	1.0245e-82	11	47202682	A	G	25520	0.0260903238298078	-0.531144	0.0275682916029886	371.198	0.997313	ACP2	IqdBw6	TRUE	reported	0	0
rs11570086	6.4655e-18	11	47362642	T	C	25487	0.0290652574420634	0.227051602458196	0.0263275706981825	74.3751	0.986733	ACP2	IqdBw6	TRUE	reported	0	0
rs11570115	9.674e-34	11	47354905	C	T	27920	0.0978143024415629	0.172025141732095	0.0142082645103074	146.589	0.993224	ACP2	IqdBw6	TRUE	reported	0	0
rs12574410	3.2717e-303	11	47169228	C	G	31355	0.848173171284064	-0.513169	0.010743951330311	2281.35	0.999562	ACP2	IqdBw6	TRUE	reported	0	0
rs1352307	7.9558e-27	11	47168254	G	A	31355	0.0774137540575225	0.159932405146266	0.0149150327939518	114.981	0.991378	ACP2	IqdBw6	TRUE	reported	0	0
rs147157127	1.1362e-09	11	47285396	T	C	22211	0.0168299711815562	0.224406724210478	0.0368538411605127	37.0771	0.973738	ACP2	IqdBw6	TRUE	reported	0	0
rs1471934	7.1547e-18	11	47169379	T	C	26153	0.0312793537478865	0.216030635532238	0.0250830916949862	74.1769	0.986698	ACP2	IqdBw6	TRUE	reported	0	0
rs181443960	1.3474e-122	11	47283884	T	C	28253	0.0485208618331053	-0.456563	0.0193895929485339	554.452	0.9982	ACP2	IqdBw6	TRUE	reported	0	0
rs184854322	1.7023e-24	11	47166910	A	G	26539	0.0412399667866039	0.222541309748793	0.0217859508902479	104.344	0.990507	ACP2	IqdBw6	TRUE	reported	0	0
rs184907858	9.1796e-14	11	47211786	G	A	31019	0.0889211713433749	-0.105022	0.0140929569878004	55.5338	0.982311	ACP2	IqdBw6	TRUE	reported	0	0
rs35677603	1.9358e-198	11	47268310	T	C	31351	0.300528501321253	0.258088600630793	0.0085874387150812	903.255	0.998894	ACP2	IqdBw6	TRUE	reported	0	0
rs4647728	1.2921e-14	11	47252107	A	G	25505	0.0327213718271653	0.191577350836136	0.0248585452704966	59.3932	0.983442	ACP2	IqdBw6	TRUE	reported	0	0
rs7125432	6.6717e-13	11	47304881	C	T	25334	0.032628339764568	0.179510572379686	0.0249802497014634	51.64	0.981003	ACP2	IqdBw6	TRUE	reported	0	0
rs74757308	3.8016e-33	11	47327571	C	A	12474	0.022030004054602	-0.514391	0.0428866458586459	143.861	0.993097	ACP2	IqdBw6	TRUE	reported	0	0
rs75958295	2.7457e-11	11	47347644	C	T	28368	0.0275875271195814	0.170570699673331	0.0256123698775217	44.3516	0.97795	ACP2	IqdBw6	TRUE	reported	0	0
rs77675579	3.8293e-34	11	47204848	T	C	31339	0.0942480549890475	0.16616263938807	0.0136387815406645	148.428	0.993308	ACP2	IqdBw6	TRUE	reported	0	0
rs77682558	2.5434e-51	11	47276818	A	G	10240	0.0382381413359148	-0.543129	0.0360403958022093	227.105	0.995616	ACP2	IqdBw6	TRUE	reported	0	0
rs957602	4.0485e-09	11	47168303	A	G	23095	0.0267906109465833	0.169376690772429	0.0287942965799822	34.6015	0.971911	ACP2	IqdBw6	TRUE	reported	0	0
rs112052371	2.5341e-36	19	11787012	G	T	30686	0.106408518877057	0.16432986799853	0.0130568715286818	158.4	0.993726	ACP5	0PcJ3y	TRUE	reported	0	0
rs112354959	4.7852e-31	19	11770958	T	C	27753	0.0183251791018696	-0.365804	0.0315699673327185	134.261	0.992607	ACP5	0PcJ3y	TRUE	reported	0	0
rs117666149	7.7136e-09	19	11714888	T	C	6352	0.0130977764240024	-0.449432	0.0778317889589233	33.3437	0.970883	ACP5	0PcJ3y	TRUE	reported	0	0
rs118048815	3.054e-42	19	11710508	A	G	25517	0.0357281177381875	-0.323641	0.0237625206402571	185.499	0.994638	ACP5	0PcJ3y	TRUE	reported	0	0
rs118159575	1.7485e-24	19	11696438	G	A	16675	0.0299137931034483	-0.327248	0.0320447816783672	104.289	0.990502	ACP5	0PcJ3y	TRUE	reported	0	0
rs12972855	2.3091e-155	19	11704605	G	A	31463	0.125986767912187	0.315487586585722	0.0118809369018616	705.12	0.998584	ACP5	0PcJ3y	TRUE	reported	0	0
rs143186713	4.7504e-14	19	11741283	G	A	21249	0.0218452526238711	0.249836358035003	0.0331400697770206	56.8335	0.982709	ACP5	0PcJ3y	TRUE	reported	0	0
rs145128974	6.4856e-21	19	11647870	C	A	18439	0.0144719399027839	0.408108033452182	0.0434995079303959	88.02	0.988767	ACP5	0PcJ3y	TRUE	reported	0	0
rs149642807	3.2717e-303	19	11683849	A	G	27011	0.110835214446953	0.812555588286409	0.0127823420412973	4040.97	0.999753	ACP5	0PcJ3y	TRUE	reported	0	0
rs34912772	1.0912e-152	19	11677145	C	T	22469	0.372472739663789	-0.252954	0.00961026252097367	692.806	0.998559	ACP5	0PcJ3y	TRUE	reported	0	0
rs35909449	2.3255e-34	19	11752385	G	A	25319	0.0182523216755582	-0.404598	0.0330997743271436	149.416	0.993352	ACP5	0PcJ3y	TRUE	reported	0	0
rs4804604	3.2717e-303	19	11680634	A	C	29863	0.415306775457963	-0.407111	0.00796246396239596	2614.15	0.999618	ACP5	0PcJ3y	TRUE	reported	0	0
rs4804607	1.6746e-17	19	11700877	A	G	24933	0.030789159027501	-0.220396	0.0258856609574355	72.4916	0.986393	ACP5	0PcJ3y	TRUE	reported	0	0
rs4804623	3.3037e-13	19	11767362	G	A	30265	0.0567036687135884	-0.127852	0.0175592095708174	53.0159	0.981487	ACP5	0PcJ3y	TRUE	reported	0	0
rs625417	6.7477e-67	19	11612313	C	T	31470	0.097880416400466	0.230691889169758	0.0133507658973313	298.574	0.996662	ACP5	0PcJ3y	TRUE	reported	0	0
rs6511741	3.2717e-303	19	11769502	C	T	31353	0.407500377472444	-0.402789	0.00780228839354936	2665.09	0.999625	ACP5	0PcJ3y	TRUE	reported	0	0
rs7247136	3.2717e-303	19	11690893	A	G	29863	0.366830653547716	-0.383791	0.00819473369447986	2193.4	0.999544	ACP5	0PcJ3y	TRUE	reported	0	0
rs72995003	1.9306e-28	19	11649289	A	G	24623	0.0213035117903046	-0.344349	0.0311306756234173	122.355	0.991893	ACP5	0PcJ3y	TRUE	reported	0	0
rs74862238	2.812e-38	19	11678192	T	C	26702	0.0445492422508127	0.27048438751214	0.0209089451784621	167.348	0.99406	ACP5	0PcJ3y	TRUE	reported	0	0
rs76815782	2.8286e-42	19	11710819	C	T	26162	0.0309375146706727	-0.342803	0.0251591199085088	185.652	0.994642	ACP5	0PcJ3y	TRUE	reported	0	0
rs77897491	3.4129e-15	19	11707334	T	C	3295	0.0174506828528073	0.733956089915929	0.09320195683957	62.0141	0.984131	ACP5	0PcJ3y	TRUE	reported	0	0
rs78341426	1.4904e-09	19	11656300	A	G	15724	0.0179359564278336	-0.256558	0.0424392013236754	36.5457	0.973366	ACP5	0PcJ3y	TRUE	reported	0	0
rs78804843	1.8447e-18	19	11694301	T	C	18162	0.0124802646417563	-0.41345	0.0471630073374348	76.8498	0.987155	ACP5	0PcJ3y	TRUE	reported	0	0
rs78895581	8.9773e-09	19	11593858	T	C	27096	0.113694625590286	-0.0777483	0.0135240276823496	33.0499	0.970631	ACP5	0PcJ3y	TRUE	reported	0	0
rs79859926	2.0861e-229	19	11686743	T	C	30332	0.0811314828628636	0.472780332450446	0.0146201880927854	1045.71	0.999045	ACP5	0PcJ3y	TRUE	reported	0	0
rs10494246	3.5182e-25	1	147148304	C	T	14263	0.0345894964267908	0.334624536296129	0.0322791017591234	107.466	0.990781	ACP6	Vz3MKo	TRUE	reported	0	0
rs11240083	4.7592e-23	1	147051058	A	G	14263	0.236434550989346	-0.137297	0.0138873040381063	97.7429	0.989873	ACP6	Vz3MKo	TRUE	reported	0	0
rs11240115	1.2311e-21	1	147212431	A	G	14263	0.760118756811605	-0.132069	0.0138214964286957	91.3038	0.989166	ACP6	Vz3MKo	TRUE	reported	0	0
rs11586154	1.3487e-34	1	147165238	C	T	14261	0.220954356846473	0.17416640046193	0.0141970361810536	150.499	0.993399	ACP6	Vz3MKo	TRUE	reported	0	0
rs116523799	4.4094e-56	1	147076716	T	C	14263	0.050085992738391	-0.424591	0.0269105109803143	248.942	0.995999	ACP6	Vz3MKo	TRUE	reported	0	0
rs11800736	4.4637e-76	1	147131103	T	C	14263	0.0456514305254759	-0.517445	0.0280332022548965	340.709	0.997074	ACP6	Vz3MKo	TRUE	reported	0	0
rs12132534	8.9882e-32	1	147098986	G	C	14259	0.153548508871272	0.191742467593897	0.0163467494986144	137.586	0.992784	ACP6	Vz3MKo	TRUE	reported	0	0
rs143363112	4.6465e-16	1	147161205	C	T	10333	0.0197092326139089	-0.405089	0.0498859408435864	65.9393	0.985061	ACP6	Vz3MKo	TRUE	reported	0	0
rs148127209	4.7002e-10	1	147112584	A	G	9650	0.016102858569467	0.355496267001599	0.0570720780557722	38.7992	0.974874	ACP6	Vz3MKo	TRUE	reported	0	0
rs2236570	3.2717e-303	1	147093887	A	G	14263	0.691307452365741	-0.463172	0.0122159910490524	1437.56	0.999305	ACP6	Vz3MKo	TRUE	reported	0	0
rs41295835	3.3765e-14	1	147092881	T	C	10333	0.0642634031440422	0.214513595898401	0.0282883775630549	57.5034	0.982907	ACP6	Vz3MKo	TRUE	reported	0	0
rs60322015	2.9834e-15	1	147163628	T	A	8783	0.0262706043956044	0.37097584307588	0.0470083560038876	62.2789	0.984197	ACP6	Vz3MKo	TRUE	reported	0	0
rs627219	2.3039e-33	1	147073355	C	A	14254	0.0618652067207853	-0.294399	0.0244604882036374	144.858	0.993144	ACP6	Vz3MKo	TRUE	reported	0	0
rs628928	7.6891e-15	1	147056280	C	A	11158	0.066824623754991	0.207797952155344	0.0267343332632604	60.4149	0.983717	ACP6	Vz3MKo	TRUE	reported	0	0
rs6666306	3.3411e-47	1	147029474	A	G	14252	0.315900766529472	-0.182528	0.0126491862302166	208.225	0.99522	ACP6	Vz3MKo	TRUE	reported	0	0
rs72700325	1.2916e-12	1	147100693	T	C	10333	0.0260492040520984	0.309111619326813	0.0435663010664693	50.3419	0.980523	ACP6	Vz3MKo	TRUE	reported	0	0
rs75975267	3.7164e-24	1	147157618	A	G	10655	0.0297099079740272	-0.407103	0.040153365686886	102.793	0.990365	ACP6	Vz3MKo	TRUE	reported	0	0
rs76390540	1.7947e-32	1	147150770	A	G	11494	0.0273017512559275	-0.477302	0.0402273647555133	140.781	0.992947	ACP6	Vz3MKo	TRUE	reported	0	0
rs76669808	1.4863e-16	1	147068704	A	G	13755	0.0191425260718424	-0.362432	0.0438912899706139	68.1863	0.985546	ACP6	Vz3MKo	TRUE	reported	0	0
rs77650336	1.7679e-124	1	147096505	T	C	14263	0.0239780041775012	-0.900805	0.0379607777597187	563.108	0.998227	ACP6	Vz3MKo	TRUE	reported	0	0
rs78082897	1.8731e-10	1	147058901	T	C	10660	0.0284870811465482	0.26180289170242	0.0410896793066657	40.596	0.975959	ACP6	Vz3MKo	TRUE	reported	0	0
rs78712378	2.2341e-16	1	147107250	T	C	14262	0.0424025549270845	0.240640473716523	0.029314582187202	67.386	0.985377	ACP6	Vz3MKo	TRUE	reported	0	0
rs79372002	9.8915e-11	1	147169202	T	G	12592	0.0817138891157018	0.148556143334501	0.0229657334406983	41.8428	0.976659	ACP6	Vz3MKo	TRUE	reported	0	0
rs79495255	9.4451e-31	1	147141696	T	C	14262	0.0179294928514879	-0.512046	0.0444145370227508	132.913	0.992532	ACP6	Vz3MKo	TRUE	reported	0	0
rs116316641	8.1749e-26	3	132011605	C	A	21537	0.0147308953954562	0.419077997446028	0.0398924339799364	110.359	0.99102	ACPP	EFQkjm	TRUE	reported	0	0
rs116824807	8.1271e-09	3	132023777	G	A	24782	0.0435124575024103	0.12686852073557	0.0220028651986767	33.2468	0.9708	ACPP	EFQkjm	TRUE	reported	0	0
rs11710061	4.3182e-34	3	132132308	C	T	31561	0.103998338744997	-0.158353	0.0130084292179833	148.184	0.993297	ACPP	EFQkjm	TRUE	reported	0	0
rs11914615	1.1126e-22	3	132123482	C	T	31567	0.12286728068851	-0.118639	0.0121048046162725	96.0596	0.989697	ACPP	EFQkjm	TRUE	reported	0	0
rs11928359	2.1273e-65	3	131990201	T	C	29337	0.676489984337647	0.149975971540207	0.00878120588436268	291.699	0.996584	ACPP	EFQkjm	TRUE	reported	0	0
rs13068478	1.5496e-59	3	132024586	G	T	28473	0.0450893238738354	-0.327108	0.0201020373334837	264.791	0.996238	ACPP	EFQkjm	TRUE	reported	0	0
rs148270413	1.9938e-45	3	132071134	T	C	28673	0.0568480379693194	0.25422081492879	0.0179717237111745	200.098	0.995027	ACPP	EFQkjm	TRUE	reported	0	0
rs16839210	6.545e-09	3	132123768	C	G	29831	0.0284375504928098	0.142831794527892	0.0246164097905817	33.6667	0.971154	ACPP	EFQkjm	TRUE	reported	0	0
rs2310229	3.3456e-80	3	132059280	G	A	30746	0.240602235986132	-0.177878	0.00937952530297512	359.652	0.997227	ACPP	EFQkjm	TRUE	reported	0	0
rs2670104	6.0701e-10	3	132012079	G	A	31684	0.628960126273066	-0.0508596	0.00821827799917908	38.2988	0.974554	ACPP	EFQkjm	TRUE	reported	0	0
rs309995	8.9669e-20	3	132076150	A	G	28588	0.0424446051120657	0.188517329276045	0.0207143689869072	82.8246	0.98807	ACPP	EFQkjm	TRUE	reported	0	0
rs4257547	3.2717e-303	3	132062117	C	G	31684	0.445300462249615	0.328221547347465	0.00777739318865136	1781.01	0.999439	ACPP	EFQkjm	TRUE	reported	0	0
rs73211940	3.2717e-303	3	131937607	A	G	30876	0.121448781054998	-0.621858	0.0118002733393661	2777.14	0.99964	ACPP	EFQkjm	TRUE	reported	0	0
rs73215975	3.0826e-39	3	132106523	G	T	14762	0.0177557551357489	-0.574185	0.04381486223641	171.736	0.994211	ACPP	EFQkjm	TRUE	reported	0	0
rs75594491	1.405e-24	3	132057013	T	C	11830	0.0424870466321244	0.328396250053198	0.0320906297079365	104.722	0.990541	ACPP	EFQkjm	TRUE	reported	0	0
rs7620445	1.1479e-30	3	132126527	G	A	31669	0.158024366398436	0.125143277529976	0.0108704919589632	132.531	0.992511	ACPP	EFQkjm	TRUE	reported	0	0
rs77152734	1.2155e-14	3	132066975	C	T	28574	0.0235541937954807	-0.212559	0.0275543088553097	59.5089	0.983474	ACPP	EFQkjm	TRUE	reported	0	0
rs924948	4.1067e-08	3	131992408	G	T	25738	0.103010211489135	0.0795040899649363	0.0144913858091858	30.0995	0.967845	ACPP	EFQkjm	TRUE	reported	0	0
rs9811287	4.3584e-40	3	132032063	T	C	25180	0.0213628450634171	0.40701623824919	0.0307119483764961	175.634	0.994339	ACPP	EFQkjm	TRUE	reported	0	0
rs9866280	3.5135e-303	3	131987887	T	C	31684	0.286876620692247	0.32046868981859	0.00859633231540463	1389.78	0.999281	ACPP	EFQkjm	TRUE	reported	0	0
rs12321102	2.0801e-22	12	6755194	T	C	31115	0.0337365591397849	-0.215875	0.022168748180377	94.8247	0.989564	ACRBP	vHVH1q	TRUE	reported	0	0
rs1882553	3.8944e-16	12	6747578	G	C	28917	0.209063836926432	-0.0831603	0.0102141211959737	66.2873	0.985138	ACRBP	vHVH1q	TRUE	reported	0	0
rs11848042	1.8177e-12	14	69388770	T	A	29620	0.0576759966072943	0.124107157088668	0.0176088474870414	49.6743	0.980266	ACTN1	7rWsO4	TRUE	reported	0	0
rs12101054	2.0362e-13	14	69425258	T	C	31470	0.0849336690593408	0.104950544362544	0.0142855939295108	53.9725	0.981809	ACTN1	7rWsO4	TRUE	reported	0	0
rs1275193	1.0072e-39	14	69466699	A	C	31355	0.595361213859742	0.107014103351597	0.00811345999921129	173.968	0.994285	ACTN1	7rWsO4	TRUE	reported	0	0
rs181482	2.6292e-10	14	69357940	A	G	29737	0.126306480141502	0.0779522184473303	0.0123353828602922	39.9348	0.975571	ACTN1	7rWsO4	TRUE	reported	0	0
rs4902672	6.6586e-15	14	69392881	C	T	31470	0.544965988951107	0.0623023995428068	0.00799671409867883	60.6997	0.983792	ACTN1	7rWsO4	TRUE	reported	0	0
rs72733506	1.0539e-24	14	69344290	G	T	31352	0.746291193235438	0.0940175636786419	0.00916225502159957	105.296	0.990592	ACTN1	7rWsO4	TRUE	reported	0	0
rs138754427	9.7314e-16	19	39140257	A	G	14909	0.0230733114226306	-0.309071	0.0384890898418096	64.4825	0.984729	ACTN4	AkA3PV	TRUE	reported	0	0
rs2459634	1.7087e-12	19	39041477	G	T	30902	0.722460990436365	-0.063335	0.0089757944659919	49.79	0.980311	ACTN4	AkA3PV	TRUE	reported	0	0
rs34105297	3.1333e-70	19	39184669	G	C	31569	0.0638446440703555	-0.286974	0.0161983253699175	313.867	0.996824	ACTN4	AkA3PV	TRUE	reported	0	0
rs35061252	4.5778e-15	19	39260279	C	G	31236	0.0991934559076488	-0.104803	0.0133712918553461	61.4327	0.983983	ACTN4	AkA3PV	TRUE	reported	0	0
rs62120348	4.4967e-09	19	39051095	A	G	29830	0.0294082003635629	-0.142039	0.0242189662517699	34.3959	0.971748	ACTN4	AkA3PV	TRUE	reported	0	0
rs883433	4.5793e-44	19	39206288	T	C	31684	0.457345259122853	0.11068753698698	0.00794980622316404	193.858	0.994868	ACTN4	AkA3PV	TRUE	reported	0	0
rs144321421	3.8475e-15	2	158742322	G	C	28372	0.0350903549813281	-0.179115	0.0227892771059061	61.7733	0.98407	ACVR1	QzyZ5I	TRUE	reported	0	0
rs16842215	3.9633e-38	2	158724552	G	T	31684	0.0532150776053215	0.22788143976103	0.0176515445206065	166.668	0.994036	ACVR1	QzyZ5I	TRUE	reported	0	0
rs2108812	3.0229e-10	2	158823815	T	C	31568	0.0694711810666969	0.098513704042524	0.0156430551388662	39.6598	0.975406	ACVR1	QzyZ5I	TRUE	reported	0	0
rs35160507	5.3985e-95	2	158752065	T	C	31229	0.0762789630649231	-0.309597	0.0149720092304349	427.596	0.997667	ACVR1	QzyZ5I	TRUE	reported	0	0
rs6437120	7.2512e-09	2	158785150	C	T	31557	0.476248017521335	0.0460827530552952	0.00796576602916029	33.4674	0.970987	ACVR1	QzyZ5I	TRUE	reported	0	0
rs6726288	5.723e-11	2	158585869	C	T	17695	0.0158478605388273	-0.278487	0.0425125658231233	42.9117	0.977227	ACVR1	QzyZ5I	TRUE	reported	0	0
rs78280826	2.1065e-20	2	158809750	T	C	29143	0.0596435100548446	-0.161662	0.0174643526581896	85.6865	0.988464	ACVR1	QzyZ5I	TRUE	reported	0	0
rs113598855	1.226e-09	12	52289255	C	T	28285	0.029969262295082	0.149750322874913	0.0246429572924752	36.9275	0.973634	ACVR1B	ziRFE6	TRUE	reported	0	0
rs11612312	1.8216e-77	12	52349088	C	T	31470	0.201059791799767	0.184272061007154	0.009890881136156	347.096	0.997127	ACVR1B	ziRFE6	TRUE	reported	0	0
rs11833804	2.1573e-24	12	52268207	A	G	31141	0.0947488584474886	0.139214180353322	0.0136591621225787	103.877	0.990465	ACVR1B	ziRFE6	TRUE	reported	0	0
rs148558770	1.6711e-08	12	52443629	G	A	30268	0.0305230841893966	0.133259937292294	0.0236146687622572	31.8446	0.969554	ACVR1B	ziRFE6	TRUE	reported	0	0
rs2701133	5.0113e-11	12	52407063	A	G	22657	0.659474039109912	-0.0650721	0.00990367700259449	43.1715	0.977361	ACVR1B	ziRFE6	TRUE	reported	0	0
rs772002	2.8896e-08	12	52322582	G	A	31347	0.275768330438722	-0.0495555	0.0089322927843568	30.7792	0.968533	ACVR1B	ziRFE6	TRUE	reported	0	0
rs7978526	1.0714e-09	12	52292037	G	A	31024	0.173603944501777	0.0645988908355036	0.0105925868386494	37.1917	0.973816	ACVR1B	ziRFE6	TRUE	reported	0	0
rs10164853	1.8562e-24	2	158481992	G	A	23191	0.0788236816006209	0.175480609966466	0.0171930250297816	104.173	0.990492	ACVR1C	G32HuM	TRUE	reported	0	0
rs116761072	1.1109e-09	2	148681521	T	C	26420	0.0210895487491232	0.184339488676283	0.0302557960635322	37.121	0.973768	ACVR2A	YGzWPG	TRUE	reported	0	0
rs11886876	6.0031e-174	2	148783807	A	G	31643	0.325428442573662	0.235626379124506	0.0083800316927656	790.599	0.998737	ACVR2A	YGzWPG	TRUE	reported	0	0
rs143648587	1.2108e-13	2	148520579	T	C	19751	0.0185852133731992	0.275889145423038	0.0372028837648046	54.9941	0.982141	ACVR2A	YGzWPG	TRUE	reported	0	0
rs145035579	3.6885e-17	2	148753781	A	G	25501	0.0315039655341232	0.213209974777602	0.0253146341633741	70.9368	0.986099	ACVR2A	YGzWPG	TRUE	reported	0	0
rs17219127	3.471e-12	2	148713258	A	G	26393	0.031358476404916	0.173589902257981	0.0249507570836361	48.404	0.979759	ACVR2A	YGzWPG	TRUE	reported	0	0
rs75322814	8.0977e-10	2	148737283	C	T	29796	0.0887888211300028	-0.0884115	0.0143927085530389	37.734	0.974183	ACVR2A	YGzWPG	TRUE	reported	0	0
rs7607970	5.1245e-21	2	148505928	A	G	31643	0.21243610944077	-0.0912874	0.00970471431054849	88.4822	0.988825	ACVR2A	YGzWPG	TRUE	reported	0	0
rs79861172	6.2735e-10	2	148607438	A	G	25866	0.0752244251356152	-0.102996	0.0166572006615326	38.2332	0.974511	ACVR2A	YGzWPG	TRUE	reported	0	0
rs185206204	2.12e-13	3	38552303	G	A	13438	0.0261153895796584	0.280225538396191	0.038172145645229	53.8917	0.981782	ACVR2B	HTk9dC	TRUE	reported	0	0
rs2268760	1.4705e-13	3	38515200	A	G	14262	0.0467818376395047	-0.206803	0.0279853116279901	54.6077	0.982017	ACVR2B	HTk9dC	TRUE	reported	0	0
rs503327	1.8358e-08	3	38524363	T	C	14263	0.0966067788933343	-0.112642	0.0200196229328559	31.6586	0.96938	ACVR2B	HTk9dC	TRUE	reported	0	0
rs73070963	8.9865e-13	3	38624040	T	C	14262	0.0379911674782018	0.220906474863716	0.0309163330950017	51.0553	0.98079	ACVR2B	HTk9dC	TRUE	reported	0	0
rs7372545	1.4463e-248	3	38507570	T	G	14260	0.679658723596181	0.41128095941414	0.0122140409889923	1133.86	0.999119	ACVR2B	HTk9dC	TRUE	reported	0	0
rs7373819	9.705e-26	3	38619312	G	A	14262	0.467378232110643	-0.123999	0.0118217674613877	110.019	0.990993	ACVR2B	HTk9dC	TRUE	reported	0	0
rs75221584	6.0478e-13	3	38493581	T	C	14248	0.101281070745698	-0.1411	0.0195994327179152	51.8285	0.981071	ACVR2B	HTk9dC	TRUE	reported	0	0
rs7645704	1.4063e-26	3	38497081	C	A	14263	0.058428323393976	-0.268269	0.0251428675322639	113.845	0.991293	ACVR2B	HTk9dC	TRUE	reported	0	0
rs78959106	1.5337e-13	3	38537237	A	G	14263	0.0347972411500748	0.238107334305722	0.0322455153308039	54.5264	0.981991	ACVR2B	HTk9dC	TRUE	reported	0	0
rs9812912	4.2619e-37	3	38607229	T	C	13925	0.138841307906056	0.219257259322694	0.0172296205540559	161.941	0.993863	ACVR2B	HTk9dC	TRUE	reported	0	0
rs9845438	1.0188e-17	3	38600456	C	A	14261	0.757832553223615	0.118173912531073	0.0137863590530663	73.4758	0.986573	ACVR2B	HTk9dC	TRUE	reported	0	0
rs10783481	3.7854e-44	12	52329769	A	G	25447	0.360047352399564	-0.128209	0.00919944980473431	194.229	0.994878	ACVRL1	PMl2NK	TRUE	reported	0	0
rs11169923	1.1985e-14	12	52230633	C	G	24665	0.660258644054671	0.0732653669523237	0.00949488316321601	59.5413	0.983482	ACVRL1	PMl2NK	TRUE	reported	0	0
rs143362810	1.9558e-12	12	52327542	G	A	21660	0.0208449396471681	-0.236403	0.0335918382220402	49.5264	0.980208	ACVRL1	PMl2NK	TRUE	reported	0	0
rs143834493	4.5159e-14	12	52298807	C	T	21197	0.0226203488095804	-0.246121	0.0326200106872997	56.9285	0.982737	ACVRL1	PMl2NK	TRUE	reported	0	0
rs147950249	1.0236e-15	12	52404567	T	G	19403	0.0142078221662997	-0.34361	0.0428227701486179	64.3846	0.984706	ACVRL1	PMl2NK	TRUE	reported	0	0
rs1566869	7.4343e-13	12	52266348	A	G	25447	0.218234431959112	-0.0768812	0.0107208299992256	51.4261	0.980926	ACVRL1	PMl2NK	TRUE	reported	0	0
rs2293092	2.8407e-266	12	52317075	A	G	25447	0.148295689428389	-0.424789	0.0121850499416859	1215.32	0.999178	ACVRL1	PMl2NK	TRUE	reported	0	0
rs2641534	3.8017e-09	12	52317973	A	G	25442	0.122970230040595	0.0794927905399719	0.0134898164777308	34.7251	0.972008	ACVRL1	PMl2NK	TRUE	reported	0	0
rs35583030	2.0279e-08	12	52408137	A	G	25118	0.0996004566210046	0.0835226376349363	0.0148892323222576	31.4676	0.9692	ACVRL1	PMl2NK	TRUE	reported	0	0
rs4761835	5.1562e-58	12	52291354	C	T	25447	0.47585403434928	0.14179655354375	0.00883109977540248	257.811	0.996136	ACVRL1	PMl2NK	TRUE	reported	0	0
rs56364298	2.5169e-13	12	52413273	A	G	25001	0.73546611627107	0.07411804097941	0.0101279059030103	53.5561	0.98167	ACVRL1	PMl2NK	TRUE	reported	0	0
rs61914017	3.0014e-18	12	52278998	G	A	25001	0.0910063830600466	0.135244555085023	0.0155250080452078	75.8885	0.986994	ACVRL1	PMl2NK	TRUE	reported	0	0
rs7135025	1.198e-13	12	52281073	G	A	24665	0.498857784489101	-0.0667136	0.00899480611417867	55.0104	0.982146	ACVRL1	PMl2NK	TRUE	reported	0	0
rs117088905	1.3296e-28	20	43272433	T	C	10396	0.0220127350512387	-0.521324	0.0469885739478881	123.092	0.991941	ADA	WW4A0E	TRUE	reported	0	0
rs117922695	1.0097e-42	20	43298995	G	A	10656	0.024727433454474	0.599073450569781	0.0437263932389169	187.704	0.994701	ADA	WW4A0E	TRUE	reported	0	0
rs118001674	2.5946e-08	20	43235930	T	C	11496	0.0425306314797361	-0.181685	0.0326372605034114	30.9893	0.96874	ADA	WW4A0E	TRUE	reported	0	0
rs13037996	4.2007e-08	20	43364355	C	T	14261	0.534614223161709	-0.0650101	0.011858398937809	30.0545	0.967799	ADA	WW4A0E	TRUE	reported	0	0
rs140466016	6.0919e-21	20	43284692	A	G	10333	0.0430300313760645	0.320470848144525	0.0341344035942402	88.1439	0.988782	ADA	WW4A0E	TRUE	reported	0	0
rs2007720	9.4999e-247	20	43276688	G	A	14263	0.252016742770167	0.440453943814084	0.0131288323153301	1125.51	0.999112	ADA	WW4A0E	TRUE	reported	0	0
rs371927	1.5589e-14	20	43263036	G	A	14263	0.09779299847793	0.152823345425731	0.0198918798632942	59.0239	0.98334	ADA	WW4A0E	TRUE	reported	0	0
rs3787359	2.9551e-66	20	43266854	G	A	14250	0.180657830142366	0.262020067111694	0.0152390407765321	295.634	0.996629	ADA	WW4A0E	TRUE	reported	0	0
rs4812858	4.579e-18	20	43349217	T	C	14263	0.315305493672086	0.110108045019309	0.0127094182512044	75.0562	0.986852	ADA	WW4A0E	TRUE	reported	0	0
rs4812860	1.6154e-09	20	43376364	A	G	14263	0.0568112633181126	-0.154094	0.0255452265798367	36.3874	0.973253	ADA	WW4A0E	TRUE	reported	0	0
rs6031693	1.7587e-08	20	43275839	A	G	14259	0.035437430786268	-0.180254	0.0319934651348365	31.7431	0.969459	ADA	WW4A0E	TRUE	reported	0	0
rs6031762	1.7087e-12	20	43347566	G	A	11496	0.926934036490452	0.178437692119846	0.025286638341389	49.7956	0.980313	ADA	WW4A0E	TRUE	reported	0	0
rs6130661	6.5695e-14	20	43300935	A	G	13100	0.813334933205344	-0.118603	0.0158217182348744	56.193	0.982515	ADA	WW4A0E	TRUE	reported	0	0
rs6130676	1.6538e-24	20	43334843	A	G	14263	0.0468638430606186	0.285199260448279	0.0279125489790439	104.399	0.990512	ADA	WW4A0E	TRUE	reported	0	0
rs62204566	4.4623e-154	20	43303457	G	C	13925	0.270821233592752	0.347930905466216	0.0131580185484056	699.206	0.998572	ADA	WW4A0E	TRUE	reported	0	0
rs62204569	4.1737e-15	20	43311647	A	G	8914	0.014748246492986	0.486028889018719	0.0619168744052281	61.6178	0.98403	ADA	WW4A0E	TRUE	reported	0	0
rs73598374	8.448e-11	20	43280227	T	C	14169	0.0580154760043771	0.164735992143473	0.0253732756478202	42.1526	0.976826	ADA	WW4A0E	TRUE	reported	0	0
rs74414692	1.276e-10	20	43171158	A	G	10656	0.0374627393522963	-0.231496	0.0360029832579808	41.3436	0.976384	ADA	WW4A0E	TRUE	reported	0	0
rs111606268	2.0766e-34	15	58788234	C	T	29242	0.0270582889246912	0.310960611187698	0.0254202317693168	149.641	0.993362	ADAM10	AbkUQX	TRUE	reported	0	0
rs112603976	4.4536e-09	15	58818967	C	T	11047	0.0215170797052914	0.271584851550162	0.0462933984846694	34.417	0.971765	ADAM10	AbkUQX	TRUE	reported	0	0
rs117320945	9.6519e-12	15	59064718	G	T	13565	0.019220874678427	0.300684190150896	0.0441429605600587	46.3979	0.978902	ADAM10	AbkUQX	TRUE	reported	0	0
rs12441548	7.1312e-33	15	58792620	G	A	30037	0.408747300215983	0.0988785499738943	0.00827969067716389	142.619	0.993037	ADAM10	AbkUQX	TRUE	reported	0	0
rs12908449	3.8477e-56	15	58912581	A	G	28762	0.834365912251865	0.176295093789094	0.0111673176654459	249.22	0.996004	ADAM10	AbkUQX	TRUE	reported	0	0
rs1973031	1.4308e-54	15	58790549	A	G	31520	0.363639796111006	0.128311864398928	0.00824790699939755	242.017	0.995885	ADAM10	AbkUQX	TRUE	reported	0	0
rs56157397	9.7043e-10	15	58939546	A	G	11765	0.0164337145277425	0.313023668762678	0.0511953402290824	37.3847	0.973948	ADAM10	AbkUQX	TRUE	reported	0	0
rs6076	2.7132e-08	15	58833938	A	G	28548	0.806298643303704	0.0588372561088479	0.0105839535372359	30.9036	0.968656	ADAM10	AbkUQX	TRUE	reported	0	0
rs72743081	4.3932e-16	15	58980983	C	A	22931	0.735723066607063	0.0859436339093385	0.0105745544589092	66.0546	0.985087	ADAM10	AbkUQX	TRUE	reported	0	0
rs74016195	1.116e-304	15	58792406	A	C	29911	0.0622085544299727	0.62125301009029	0.0165419120118406	1410.48	0.999292	ADAM10	AbkUQX	TRUE	reported	0	0
rs75112899	6.88e-13	15	58892098	A	T	28417	0.0246343341031563	-0.194164	0.0270363455968894	51.5754	0.98098	ADAM10	AbkUQX	TRUE	reported	0	0
rs8028759	1.2508e-37	15	58812199	C	T	31644	0.67426434664963	0.108465535238676	0.00845992428408452	164.381	0.993953	ADAM10	AbkUQX	TRUE	reported	0	0
rs11244857	2.1264e-13	10	127851943	A	G	31684	0.625540230748995	0.0602001216478249	0.00820098107073331	53.8844	0.98178	ADAM12	PhcuOW	TRUE	reported	0	0
rs12251249	9.2251e-13	10	127720923	A	C	31355	0.331335616438356	0.0605408033569211	0.00847696706109399	51.0053	0.980771	ADAM12	PhcuOW	TRUE	reported	0	0
rs1676741	2.504e-19	10	127851530	A	G	31355	0.0550228310502283	0.157212664463381	0.0174900335380401	80.7967	0.987775	ADAM12	PhcuOW	TRUE	reported	0	0
rs17154488	3.3137e-08	10	127882922	C	T	26712	0.0259047002819245	0.150367990044368	0.0272203598856589	30.5157	0.96827	ADAM12	PhcuOW	TRUE	reported	0	0
rs2138277	1.1949e-34	10	127672039	C	A	31568	0.422186992790548	-0.0986948	0.00803861003394529	150.739	0.99341	ADAM12	PhcuOW	TRUE	reported	0	0
rs2279091	1.1059e-11	10	127753388	T	C	31684	0.103442444285768	0.0885336298508864	0.0130349867271623	46.1313	0.978783	ADAM12	PhcuOW	TRUE	reported	0	0
rs2446695	1.9659e-09	10	127802092	A	G	30817	0.622251573304328	0.0498257477262027	0.00830332256673433	36.0084	0.972979	ADAM12	PhcuOW	TRUE	reported	0	0
rs898325	4.5479e-62	10	127855523	A	C	31355	0.150913242009132	0.18465596508312	0.0111067248750794	276.411	0.996395	ADAM12	PhcuOW	TRUE	reported	0	0
rs112987621	5.4398e-12	2	9764970	A	G	27269	0.07897814158496	-0.109351	0.0158629476118787	47.5203	0.97939	ADAM17	GYbZOn	TRUE	reported	0	0
rs116264366	1.6939e-10	2	9618822	A	G	30499	0.0611058749607289	0.107892755153082	0.0168928204845985	40.7925	0.976072	ADAM17	GYbZOn	TRUE	reported	0	0
rs13420578	9.4576e-116	2	9705899	G	A	30977	0.260504201680672	0.207588650970019	0.00907725494094734	522.996	0.998092	ADAM17	GYbZOn	TRUE	reported	0	0
rs142681252	3.6625e-08	2	9740791	A	G	29458	0.0480694427384023	-0.105994	0.0192496489540855	30.3193	0.968071	ADAM17	GYbZOn	TRUE	reported	0	0
rs149961030	5.6968e-10	2	9534528	G	C	27863	0.0240056071491151	0.171432211743176	0.0276561556041066	38.4239	0.974635	ADAM17	GYbZOn	TRUE	reported	0	0
rs181669198	1.3937e-09	2	9576849	A	G	21152	0.0152391615351123	0.240156597860332	0.0396540128230655	36.6788	0.97346	ADAM17	GYbZOn	TRUE	reported	0	0
rs2276337	4.6337e-224	2	9621683	G	A	31528	0.566338278035708	-0.252718	0.00790864329410909	1021.1	0.999022	ADAM17	GYbZOn	TRUE	reported	0	0
rs62117542	2.1619e-59	2	9644848	A	G	27781	0.0814209091708432	0.250922439955975	0.0154393856766803	264.131	0.996228	ADAM17	GYbZOn	TRUE	reported	0	0
rs62119390	8.693e-17	2	9711748	C	G	30825	0.0984877859635518	0.112349414933616	0.0135011013559594	69.2474	0.985765	ADAM17	GYbZOn	TRUE	reported	0	0
rs79137600	1.699e-11	2	9692052	A	G	24946	0.0188968849076544	0.221081940485133	0.0328502140393957	45.2929	0.978398	ADAM17	GYbZOn	TRUE	reported	0	0
rs79638552	1.9863e-10	2	9620747	C	A	20644	0.0191084848095575	-0.228479	0.0359119600407761	40.4776	0.975891	ADAM17	GYbZOn	TRUE	reported	0	0
rs79817124	1.6224e-23	2	9714264	A	G	27270	0.0602878344951653	0.179461504261521	0.0179571042597505	99.878	0.990087	ADAM17	GYbZOn	TRUE	reported	0	0
rs10497883	3.2193e-38	2	207459077	G	A	31470	0.793472133488669	0.126938229406697	0.0098204557830942	167.079	0.99405	ADAM23	Dwk454	TRUE	reported	0	0
rs115156616	7.2723e-12	2	207452902	T	C	29030	0.02422524721751	0.184815341254412	0.02697128573682	46.954	0.979147	ADAM23	Dwk454	TRUE	reported	0	0
rs3755224	4.4515e-37	2	207402434	G	A	31467	0.131079455761858	-0.149879	0.0117811031568462	161.849	0.993859	ADAM23	Dwk454	TRUE	reported	0	0
rs71429727	3.6752e-14	2	207428047	A	C	31354	0.0813422413467708	-0.110513	0.0145950932110313	57.3337	0.982857	ADAM23	Dwk454	TRUE	reported	0	0
rs117233316	4.6763e-08	8	24294766	G	T	29655	0.0300650935720098	0.131301613994208	0.0240333889762978	29.8476	0.967583	ADAM28	BooVJS	TRUE	reported	0	0
rs11989672	4.8489e-22	8	24207939	G	A	27012	0.406664539362721	0.0843889520170167	0.00874361001057003	93.1515	0.989379	ADAM28	BooVJS	TRUE	reported	0	0
rs13265932	2.8677e-23	8	24291484	G	A	31568	0.50717170573359	0.078980881206809	0.00794800157054392	98.7479	0.989975	ADAM28	BooVJS	TRUE	reported	0	0
rs144492367	7.0432e-18	8	24137706	C	T	26084	0.0184206768527774	0.280082208751434	0.0325136353216668	74.2062	0.986703	ADAM28	BooVJS	TRUE	reported	0	0
rs17051774	1.9097e-34	8	24109956	G	A	31180	0.0292089638000383	-0.290368	0.0237238516548071	149.805	0.993369	ADAM28	BooVJS	TRUE	reported	0	0
rs17051819	1.8707e-68	8	24133535	A	G	31684	0.188601600962081	-0.176706	0.0101062499257085	305.718	0.99674	ADAM28	BooVJS	TRUE	reported	0	0
rs17736657	1.813e-10	8	24177942	C	A	28462	0.0617223243682388	0.110976504850843	0.0174042570809302	40.6585	0.975995	ADAM28	BooVJS	TRUE	reported	0	0
rs2291576	7.3224e-28	8	24256052	T	C	30662	0.0416813225466057	-0.220635	0.0201656825340072	119.708	0.991716	ADAM28	BooVJS	TRUE	reported	0	0
rs397667	1.4101e-10	8	24141928	C	T	31228	0.151263717355562	0.071590652127526	0.0111602313599062	41.1497	0.976275	ADAM28	BooVJS	TRUE	reported	0	0
rs62499965	9.051e-21	8	24213922	G	A	31230	0.088969604282164	0.131178742904509	0.0140347655220034	87.3608	0.988683	ADAM28	BooVJS	TRUE	reported	0	0
rs73223138	1.7855e-08	8	24302061	A	G	31568	0.0753406560223455	0.0848760280741288	0.0150708526712825	31.7172	0.969435	ADAM28	BooVJS	TRUE	reported	0	0
rs77570572	3.0316e-08	8	24157662	A	G	28828	0.0369216520018524	-0.122275	0.0220737114836945	30.685	0.968439	ADAM28	BooVJS	TRUE	reported	0	0
rs78839765	1.564e-10	8	24259274	A	C	29139	0.0633311170212766	-0.108753	0.0169957819225236	40.9446	0.976159	ADAM28	BooVJS	TRUE	reported	0	0
rs892587	1.3305e-126	8	24214935	A	C	31559	0.378908019936565	-0.194626	0.00813152704214305	572.875	0.998257	ADAM28	BooVJS	TRUE	reported	0	0
rs10857679	2.7177e-12	10	134978825	G	A	28464	0.30886314079268	0.0633697721537785	0.00906357139948489	48.8839	0.979953	ADAM8	o4DQwM	TRUE	reported	0	0
rs12778349	2.8294e-09	10	135093673	T	C	23932	0.217001643951848	-0.0658299	0.0110806069526308	35.2955	0.972448	ADAM8	o4DQwM	TRUE	reported	0	0
rs2998142	2.4418e-12	10	135007733	A	C	18246	0.0244476501404601	0.237185073074756	0.0338511814512903	49.0938	0.980037	ADAM8	o4DQwM	TRUE	reported	0	0
rs3008336	1.8776e-38	10	135099533	T	C	27055	0.841628753412193	0.152218316989332	0.0117386284723367	168.151	0.994088	ADAM8	o4DQwM	TRUE	reported	0	0
rs34253049	3.2997e-10	10	135076584	C	T	8808	0.0181085376930064	-0.354262	0.0563769561310044	39.4861	0.9753	ADAM8	o4DQwM	TRUE	reported	0	0
rs79130099	5.2641e-09	10	135164799	T	C	21005	0.0479912115505336	0.133166128458535	0.02280710564817	34.0916	0.971503	ADAM8	o4DQwM	TRUE	reported	0	0
rs10093975	5.471e-86	8	38855847	C	T	31684	0.571291668232553	-0.156799	0.00797855225419584	386.225	0.997418	ADAM9	ZafopU	TRUE	reported	0	0
rs148707472	2.5884e-14	8	38854660	A	C	25821	0.0512387930203413	-0.151855	0.0199357771160546	58.0217	0.983057	ADAM9	ZafopU	TRUE	reported	0	0
rs35355873	2.7826e-26	8	38953755	C	T	27217	0.250203233673562	0.104741539769214	0.00987531488244964	112.496	0.991189	ADAM9	ZafopU	TRUE	reported	0	0
rs72640050	3.2955e-10	8	38986693	G	T	26330	0.0384615384615385	0.142294288799394	0.0226431827121024	39.4912	0.975303	ADAM9	ZafopU	TRUE	reported	0	0
rs76467669	4.6052e-10	8	38847559	T	G	23828	0.0226897029808564	0.191557110665239	0.0307366757589999	38.8403	0.9749	ADAM9	ZafopU	TRUE	reported	0	0
rs77360349	3.1016e-08	8	39046956	G	T	25117	0.0177128031134617	0.187131115837442	0.0338044178401	30.644	0.968398	ADAM9	ZafopU	TRUE	reported	0	0
rs77603796	7.2014e-10	8	39017015	A	G	31240	0.0401299445824575	0.125521683355841	0.0203716053226177	37.9653	0.974336	ADAM9	ZafopU	TRUE	reported	0	0
rs12114288	6.6488e-16	8	24280187	T	C	26451	0.755766109244649	0.0816361398342579	0.010107235339143	65.2379	0.984903	ADAMDEC1	lN3eBg	TRUE	reported	0	0
rs2289041	3.9116e-22	8	24211688	T	C	23469	0.0313709643115403	-0.255624	0.0264259731823244	93.5708	0.989426	ADAMDEC1	lN3eBg	TRUE	reported	0	0
rs4501583	1.174e-12	8	24330006	T	C	24665	0.935276259866424	-0.129948	0.0182809300034259	50.5294	0.980594	ADAMDEC1	lN3eBg	TRUE	reported	0	0
rs4559243	1.3066e-132	8	24221015	A	G	26569	0.458660603555188	-0.210969	0.00860921755416321	600.495	0.998337	ADAMDEC1	lN3eBg	TRUE	reported	0	0
rs56213415	1.288e-13	8	24282561	T	C	26125	0.108408178864896	0.104127321954769	0.0140568229864962	54.8725	0.982102	ADAMDEC1	lN3eBg	TRUE	reported	0	0
rs73217065	1.6138e-08	8	24209347	T	C	23558	0.0459572845156369	0.124205266690901	0.0219867353544638	31.9123	0.969616	ADAMDEC1	lN3eBg	TRUE	reported	0	0
rs7829944	4.7159e-16	8	24207399	C	G	26235	0.0327117031398668	-0.198997	0.0245115101805262	65.91	0.985055	ADAMDEC1	lN3eBg	TRUE	reported	0	0
rs11702792	4.8256e-19	21	28163086	A	G	30809	0.598912509912019	0.0731938969163113	0.00820890683642628	79.5022	0.987578	ADAMTS1	BTteIG	TRUE	reported	0	0
rs17574389	9.264e-10	21	28273107	G	A	28056	0.0983986514959966	0.0867080755512692	0.0141638203716667	37.4764	0.97401	ADAMTS1	BTteIG	TRUE	reported	0	0
rs17575180	2.4581e-17	21	28287696	T	G	25612	0.0286338438410223	-0.224072	0.0264560260409583	71.7341	0.986251	ADAMTS1	BTteIG	TRUE	reported	0	0
rs229037	9.3422e-26	21	28204424	T	C	30812	0.597938533564902	0.0860524606998106	0.00820117421634189	110.097	0.990999	ADAMTS1	BTteIG	TRUE	reported	0	0
rs400852	5.2803e-28	21	28216059	G	A	30606	0.801864535768645	0.111029934918872	0.0101204035146499	120.361	0.99176	ADAMTS1	BTteIG	TRUE	reported	0	0
rs455633	3.8938e-08	21	28170786	C	T	30491	0.954557615134722	0.106801060897703	0.0194335682256496	30.2027	0.967952	ADAMTS1	BTteIG	TRUE	reported	0	0
rs462404	4.0421e-192	21	28213703	C	T	30813	0.219522784762336	-0.283741	0.00959673152511505	874.172	0.998857	ADAMTS1	BTteIG	TRUE	reported	0	0
rs463885	5.062e-16	21	28229218	A	C	29657	0.26736015159291	-0.0751548	0.00926716216042046	65.7689	0.985023	ADAMTS1	BTteIG	TRUE	reported	0	0
rs73185874	2.01e-09	21	28243147	A	G	28912	0.0199707150410803	-0.17815	0.0297070594317072	35.9628	0.972946	ADAMTS1	BTteIG	TRUE	reported	0	0
rs73367914	2.0129e-14	21	28207566	T	C	24945	0.063485135069596	-0.140295	0.0183396510889543	58.5194	0.983199	ADAMTS1	BTteIG	TRUE	reported	0	0
rs80176691	2.219e-08	21	28225276	C	T	24410	0.0188956383190599	-0.185826	0.0332188449809615	31.2928	0.969033	ADAMTS1	BTteIG	TRUE	reported	0	0
rs9981095	6.2622e-09	21	28221611	A	C	30815	0.125618181131791	0.0705737338806811	0.0121475693892423	33.7526	0.971225	ADAMTS1	BTteIG	TRUE	reported	0	0
rs10418794	2.0098e-14	19	8672644	T	C	19893	0.939161830206506	-0.160212	0.0209429912186013	58.521	0.983199	ADAMTS10	xD6CZb	TRUE	reported	0	0
rs11666430	2.0842e-22	19	8673593	T	C	17333	0.626121716430087	-0.107798	0.0110705450482909	94.817	0.989563	ADAMTS10	xD6CZb	TRUE	reported	0	0
rs118182966	7.6158e-11	19	8743887	T	C	4219	0.012680730030813	-0.630006	0.0968078087106723	42.3515	0.976933	ADAMTS10	xD6CZb	TRUE	reported	0	0
rs12461770	3.4581e-22	19	8775038	C	T	28917	0.141661773341163	-0.115315	0.0119055503254553	93.8147	0.989453	ADAMTS10	xD6CZb	TRUE	reported	0	0
rs12610444	4.8745e-09	19	8680207	G	A	19776	0.537888579008231	-0.0589631	0.0100767534642551	34.2389	0.971622	ADAMTS10	xD6CZb	TRUE	reported	0	0
rs150691147	1.3557e-13	19	8665583	T	C	14429	0.0216484926234766	-0.298779	0.0403722467453557	54.7689	0.982069	ADAMTS10	xD6CZb	TRUE	reported	0	0
rs73503618	2.7002e-63	19	8685383	T	G	14663	0.924906132665832	-0.368587	0.0219475182557773	282.038	0.996467	ADAMTS10	xD6CZb	TRUE	reported	0	0
rs8108747	1.7525e-10	19	8668121	T	C	17632	0.403559767460381	-0.0691871	0.0108416616016786	40.7248	0.976033	ADAMTS10	xD6CZb	TRUE	reported	0	0
rs116856166	1.0275e-19	9	136388479	A	G	7694	0.0186508968027034	-0.538521	0.0592692924401905	82.5554	0.988032	ADAMTS13	U9oPE6	TRUE	reported	0	0
rs137855938	1.2385e-24	9	136312396	G	A	7882	0.0233443288505455	-0.536866	0.0524001504449267	104.97	0.990563	ADAMTS13	U9oPE6	TRUE	reported	0	0
rs28587998	2.1531e-10	9	136353754	G	A	21665	0.303670186023127	0.0662786813924389	0.0104374232519864	40.3238	0.975801	ADAMTS13	U9oPE6	TRUE	reported	0	0
rs28680325	8.9381e-40	9	136316367	A	C	23287	0.343900259563423	0.128274346735233	0.00971871068629737	174.206	0.994292	ADAMTS13	U9oPE6	TRUE	reported	0	0
rs3118665	1.9864e-65	9	136283389	T	C	22351	0.0972745402171505	-0.270898	0.0158577738828423	291.829	0.996585	ADAMTS13	U9oPE6	TRUE	reported	0	0
rs491105	4.713e-09	9	136186926	C	T	26277	0.323090861047148	0.0545979480510275	0.00932150994520035	34.3068	0.971677	ADAMTS13	U9oPE6	TRUE	reported	0	0
rs111800804	1.8659e-08	15	100463421	G	C	14257	0.0517412745135517	-0.150189	0.0267059336512753	31.6271	0.969351	ADAMTS17	1gimYe	TRUE	reported	0	0
rs11854389	4.9583e-08	15	100560560	C	G	13925	0.557226531581447	-0.0657097	0.0120508467882421	29.7319	0.967461	ADAMTS17	1gimYe	TRUE	reported	0	0
rs1347479	2.9125e-15	15	100436028	C	T	14263	0.18162100456621	-0.120975	0.0153240131095626	62.3231	0.984208	ADAMTS17	1gimYe	TRUE	reported	0	0
rs143590720	6.3915e-14	15	100739798	T	C	11490	0.0221711842823358	0.335192400146348	0.0446929159250588	56.2485	0.982532	ADAMTS17	1gimYe	TRUE	reported	0	0
rs148789222	1.8393e-09	15	100512424	T	C	10333	0.0419094576423129	0.208319549401114	0.0346540821441118	36.1369	0.973073	ADAMTS17	1gimYe	TRUE	reported	0	0
rs1529889	2.0251e-15	15	100539258	A	G	13925	0.450211259563778	0.095415936918633	0.0120171205187195	63.0436	0.984386	ADAMTS17	1gimYe	TRUE	reported	0	0
rs2440465	7.5961e-20	15	100874811	C	T	14255	0.193932704019488	-0.136195	0.0149357575424403	83.1507	0.988117	ADAMTS17	1gimYe	TRUE	reported	0	0
rs2573644	9.7229e-58	15	100471108	T	C	14263	0.411472602739726	-0.191	0.0119249001923932	256.541	0.996117	ADAMTS17	1gimYe	TRUE	reported	0	0
rs2727184	9.361e-12	15	100575818	C	T	14263	0.0843226788432268	-0.144997	0.0212730610094164	46.4579	0.978929	ADAMTS17	1gimYe	TRUE	reported	0	0
rs4965602	4.0614e-26	15	100769860	A	G	14263	0.259987222368372	-0.142135	0.0134458831370554	111.744	0.99113	ADAMTS17	1gimYe	TRUE	reported	0	0
rs4965636	6.7592e-09	15	100858044	T	C	14262	0.0479666717627274	-0.160424	0.0276750180746769	33.6017	0.9711	ADAMTS17	1gimYe	TRUE	reported	0	0
rs56144647	1.8416e-10	15	100548835	A	G	13925	0.101366786696093	-0.126361	0.0198251159526538	40.6253	0.975976	ADAMTS17	1gimYe	TRUE	reported	0	0
rs56300949	6.824e-09	15	100904505	T	C	10333	0.21094978266901	0.0986492357424009	0.0170225765706793	33.5843	0.971085	ADAMTS17	1gimYe	TRUE	reported	0	0
rs72768019	1.8899e-09	15	100500731	T	C	11496	0.0715889820798387	0.153429868288679	0.0255409955201556	36.0865	0.973036	ADAMTS17	1gimYe	TRUE	reported	0	0
rs8030132	6.8263e-17	15	100496736	A	G	11158	0.160396171231056	0.151841833327982	0.0181846506979619	69.7225	0.98586	ADAMTS17	1gimYe	TRUE	reported	0	0
rs8038093	2.532e-13	15	100856096	G	A	14263	0.47060502283105	-0.0866349	0.0118398924630998	53.5414	0.981665	ADAMTS17	1gimYe	TRUE	reported	0	0
rs10479532	3.0425e-10	5	178859587	A	G	22314	0.244218876041947	0.069316425940063	0.0110083735829979	39.6484	0.975399	ADAMTS2	5aDb4T	TRUE	reported	0	0
rs12520412	3.4503e-09	5	178790865	T	C	22319	0.284645369416193	0.0619290969883512	0.0104808247001678	34.9139	0.972156	ADAMTS2	5aDb4T	TRUE	reported	0	0
rs255027	5.6083e-64	5	178774860	A	G	22324	0.39867407274682	-0.162192	0.00960458836034265	285.167	0.996506	ADAMTS2	5aDb4T	TRUE	reported	0	0
rs112803994	5.0535e-09	1	161174935	T	G	14261	0.0441286462228871	-0.168323	0.0287958786172523	34.1687	0.971566	ADAMTS4	otA8NW	TRUE	reported	0	0
rs11700565	1.1808e-12	21	28427792	C	A	31353	0.165238562584931	0.0763638888182578	0.0107438255438831	50.5194	0.98059	ADAMTS5	qAp9DG	TRUE	reported	0	0
rs2298675	2.4178e-28	21	28322154	T	C	27815	0.0534329528622462	0.207697768777802	0.0188111590024456	121.908	0.991864	ADAMTS5	qAp9DG	TRUE	reported	0	0
rs233592	7.8071e-10	21	28429344	A	G	31355	0.891881180644674	0.0790247619564288	0.0128518534951664	37.809	0.974233	ADAMTS5	qAp9DG	TRUE	reported	0	0
rs2830596	2.0892e-12	21	28355042	A	G	31470	0.462493893043707	-0.0561446	0.00798824432552796	49.3984	0.980158	ADAMTS5	qAp9DG	TRUE	reported	0	0
rs77836556	2.5946e-15	21	28339719	C	T	31141	0.042427701674277	-0.15707	0.0198596889927089	62.5523	0.984265	ADAMTS5	qAp9DG	TRUE	reported	0	0
rs8127178	1.4583e-20	21	28375679	A	G	31465	0.491467448503984	-0.0740227	0.00796285521881938	86.4156	0.98856	ADAMTS5	qAp9DG	TRUE	reported	0	0
rs11745510	1.0001e-09	5	64788381	G	A	22323	0.0545401603727098	-0.127221	0.0208240986346319	37.3235	0.973906	ADAMTS6	Xuq0rA	TRUE	reported	0	0
rs11948255	7.0059e-19	5	64818025	T	C	20791	0.0452359193881968	0.209028176191652	0.0235524705568058	78.7656	0.987463	ADAMTS6	Xuq0rA	TRUE	reported	0	0
rs12515474	4.6567e-14	5	64836256	T	C	23394	0.0458237154826024	-0.166523	0.0220823909440258	56.8667	0.982719	ADAMTS6	Xuq0rA	TRUE	reported	0	0
rs13183791	1.1235e-09	5	64534641	A	C	25331	0.0497809008724488	0.124330950990785	0.0204125746590463	37.0991	0.973753	ADAMTS6	Xuq0rA	TRUE	reported	0	0
rs150640265	8.5836e-11	5	64764978	G	A	18906	0.0213688776049931	0.230543532896455	0.0355223390851381	42.1214	0.97681	ADAMTS6	Xuq0rA	TRUE	reported	0	0
rs171531	1.8282e-174	5	64788843	G	A	23726	0.382850037933069	0.261608725904617	0.00929018156814942	792.969	0.998741	ADAMTS6	Xuq0rA	TRUE	reported	0	0
rs17233185	1.383e-16	5	64872697	G	A	22789	0.045087542235289	0.186328194910909	0.0225404281078715	68.3334	0.985577	ADAMTS6	Xuq0rA	TRUE	reported	0	0
rs62368976	1.6384e-08	5	64761334	T	C	26280	0.129908675799087	-0.0732102	0.0129660460403611	31.8807	0.969587	ADAMTS6	Xuq0rA	TRUE	reported	0	0
rs72760602	4.905e-21	5	64772130	T	C	26164	0.0628344289863935	-0.16925	0.0179842410930712	88.5669	0.988835	ADAMTS6	Xuq0rA	TRUE	reported	0	0
rs74790276	8.7386e-20	5	64804066	T	C	23398	0.939375160270109	-0.17603	0.0193367309648702	82.8719	0.988077	ADAMTS6	Xuq0rA	TRUE	reported	0	0
rs786538	1.4098e-13	5	64756858	A	C	25090	0.0565165404543643	0.142815202821873	0.0193110949661109	54.6934	0.982045	ADAMTS6	Xuq0rA	TRUE	reported	0	0
rs78899905	4.4267e-14	5	64827996	T	C	23060	0.0418690372940156	0.175261592132545	0.0232199144308411	56.9708	0.98275	ADAMTS6	Xuq0rA	TRUE	reported	0	0
rs9291834	1.0115e-14	5	64602788	T	C	26156	0.484305704236122	0.067619192394408	0.00873870073203428	59.8751	0.983573	ADAMTS6	Xuq0rA	TRUE	reported	0	0
rs747250	1.1891e-14	11	130271678	G	T	28826	0.474775384384046	-0.0642957	0.00833159251760897	59.5536	0.983486	ADAMTS8	TwiOet	TRUE	reported	0	0
rs12733421	2.8671e-10	1	150616117	T	C	26605	0.0814132681826724	0.0998891829782595	0.0158405910303461	39.7644	0.975469	ADAMTSL4	Av4xaW	TRUE	reported	0	0
rs142668571	1.0278e-10	1	150589566	T	C	21295	0.0304766377083822	0.182005890708536	0.0281616442631846	41.7691	0.976619	ADAMTSL4	Av4xaW	TRUE	reported	0	0
rs2055975	6.8272e-23	1	150618632	A	C	26609	0.291649441918148	0.0937733657622746	0.00951975206715205	97.0304	0.989799	ADAMTSL4	Av4xaW	TRUE	reported	0	0
rs72700822	1.6728e-254	1	150524878	A	G	20469	0.0357125409155308	-0.882856	0.025908445910398	1161.17	0.99914	ADAMTSL4	Av4xaW	TRUE	reported	0	0
rs9733	1.0152e-45	1	150618961	T	G	25887	0.624251554834473	-0.128291	0.00903925459247412	201.43	0.99506	ADAMTSL4	Av4xaW	TRUE	reported	0	0
rs1090244	3.1805e-24	1	33531966	C	T	26152	0.551869837870908	0.0891035228551839	0.00877521399007129	103.104	0.990394	ADC	3Y88yR	TRUE	reported	0	0
rs12066702	7.8538e-21	1	33620967	T	C	17607	0.0145112739251434	0.416145166435281	0.0444514053318038	87.6433	0.988719	ADC	3Y88yR	TRUE	reported	0	0
rs10916062	3.5359e-64	1	227091435	A	G	26280	0.0563165905631659	-0.318302	0.0188187109414493	286.087	0.996517	ADCK3	3lgLzX	TRUE	reported	0	0
rs111288222	1.8992e-17	1	227090717	T	C	16804	0.0147583908593192	0.383685225602189	0.0451394383061399	72.25	0.986348	ADCK3	3lgLzX	TRUE	reported	0	0
rs111405673	5.1759e-13	1	227007173	G	T	21972	0.0132213726561078	0.301203974437288	0.0417145354177337	52.1371	0.981181	ADCK3	3lgLzX	TRUE	reported	0	0
rs111963380	4.1936e-101	1	227270318	G	A	26491	0.129572307576158	-0.273801	0.0128265545815653	455.669	0.99781	ADCK3	3lgLzX	TRUE	reported	0	0
rs112232834	7.1458e-53	1	227220318	T	C	22716	0.0272495157598169	0.438760696517015	0.0286689250488105	234.225	0.995749	ADCK3	3lgLzX	TRUE	reported	0	0
rs114194538	2.2062e-08	1	227066354	T	C	11673	0.0143921870984323	-0.307036	0.0548778083857745	31.3029	0.969043	ADCK3	3lgLzX	TRUE	reported	0	0
rs114281612	1.332e-22	1	227120927	A	G	24868	0.0287719157149751	-0.261911	0.0267722871452432	95.7051	0.989659	ADCK3	3lgLzX	TRUE	reported	0	0
rs114987279	5.9409e-64	1	227012179	T	C	25472	0.0465805590452261	0.352988161173856	0.0209070382187469	285.059	0.996504	ADCK3	3lgLzX	TRUE	reported	0	0
rs11549709	6.7632e-28	1	227149149	A	G	23564	0.0185028008827024	0.373293152796457	0.0340953694840806	119.87	0.991727	ADCK3	3lgLzX	TRUE	reported	0	0
rs12122427	5.2253e-52	1	227016506	A	T	24745	0.060618306728632	-0.284524	0.0187502483973835	230.262	0.995676	ADCK3	3lgLzX	TRUE	reported	0	0
rs139480685	5.3945e-36	1	227133230	A	G	23110	0.0231934227607096	0.385778471552039	0.0307984633081886	156.898	0.993667	ADCK3	3lgLzX	TRUE	reported	0	0
rs139610210	4.2955e-38	1	227121242	T	C	23598	0.0255318247309094	0.375240850544373	0.0290800972236159	166.505	0.99403	ADCK3	3lgLzX	TRUE	reported	0	0
rs140765713	4.3403e-38	1	227109822	T	C	23235	0.0238433397891113	0.390937491176968	0.0302984206013352	166.485	0.994029	ADCK3	3lgLzX	TRUE	reported	0	0
rs143097426	2.3744e-29	1	227212885	G	A	20880	0.0135775862068966	-0.474164	0.0421565722723397	126.511	0.992158	ADCK3	3lgLzX	TRUE	reported	0	0
rs143573240	1.8557e-26	1	227110403	A	G	22062	0.0247484362251836	-0.325329	0.0305645561063524	113.295	0.991251	ADCK3	3lgLzX	TRUE	reported	0	0
rs145767302	2.4723e-13	1	227170351	T	C	17673	0.0207095569512816	-0.272998	0.0372933398952247	53.5868	0.981681	ADCK3	3lgLzX	TRUE	reported	0	0
rs149734051	8.3476e-11	1	227075920	G	A	16844	0.0276062692947043	-0.215682	0.0332119553617854	42.1733	0.976838	ADCK3	3lgLzX	TRUE	reported	0	0
rs150258528	2.0624e-16	1	227032804	T	C	25795	0.0468501647606125	-0.171	0.0208071817544501	67.5405	0.98541	ADCK3	3lgLzX	TRUE	reported	0	0
rs16846735	3.2717e-303	1	227140703	A	G	26609	0.196606411364576	0.464279916451808	0.010529154670557	1944.34	0.999486	ADCK3	3lgLzX	TRUE	reported	0	0
rs1888827	3.2717e-303	1	227141955	A	G	26489	0.232285099475254	-0.470256	0.00987419515754529	2268.11	0.999559	ADCK3	3lgLzX	TRUE	reported	0	0
rs2000399	1.2807e-11	1	227110750	G	A	26280	0.672564687975647	-0.0628788	0.00928675663963867	45.8437	0.978652	ADCK3	3lgLzX	TRUE	reported	0	0
rs2154367	2.48e-305	1	227153930	A	G	26609	0.772501785110301	-0.378823	0.0100761141428566	1413.47	0.999293	ADCK3	3lgLzX	TRUE	reported	0	0
rs2256060	3.5166e-246	1	227170768	C	T	26271	0.169445396064101	-0.381614	0.0113883105124717	1122.87	0.99911	ADCK3	3lgLzX	TRUE	reported	0	0
rs2777841	1.541e-86	1	227149921	C	T	25801	0.0692608813611875	-0.339313	0.0172092238673186	388.756	0.997434	ADCK3	3lgLzX	TRUE	reported	0	0
rs61833989	2.3002e-59	1	227142297	A	G	24580	0.0247762408462164	0.46893172927988	0.02886053404561	264.004	0.996226	ADCK3	3lgLzX	TRUE	reported	0	0
rs6685659	3.2717e-303	1	227089930	G	C	26156	0.501299892949992	-0.333919	0.00849716706077687	1544.31	0.999353	ADCK3	3lgLzX	TRUE	reported	0	0
rs72748172	3.5525e-17	1	227271924	A	G	21368	0.0196087607637589	-0.293508	0.0348303504499075	71.011	0.986113	ADCK3	3lgLzX	TRUE	reported	0	0
rs72760489	1.8959e-17	1	227170297	T	C	18058	0.0172499723114409	0.342835904205443	0.0403336357888756	72.25	0.986348	ADCK3	3lgLzX	TRUE	reported	0	0
rs75220985	1.97e-32	1	227051948	C	T	21081	0.0274654902518856	0.352162316493111	0.0296995417662333	140.6	0.992938	ADCK3	3lgLzX	TRUE	reported	0	0
rs7553837	3.2717e-303	1	227157608	A	C	26488	0.205432648746602	0.471155330173166	0.0103567693613929	2069.57	0.999517	ADCK3	3lgLzX	TRUE	reported	0	0
rs76045681	7.5913e-54	1	227246243	T	C	23546	0.0255032701945129	0.449332825568403	0.0290835955111363	238.693	0.995828	ADCK3	3lgLzX	TRUE	reported	0	0
rs77516271	1.4957e-58	1	227021616	A	G	26484	0.199932034435886	0.174414571062221	0.0108109768774892	260.277	0.996173	ADCK3	3lgLzX	TRUE	reported	0	0
rs78863867	1.3032e-29	1	227262921	A	G	26105	0.0263359509672477	-0.308093	0.027263676833686	127.701	0.99223	ADCK3	3lgLzX	TRUE	reported	0	0
[truncated: 24,832 more rows]

## Sheet: Table S3
Gene	Method	nsnp	b	se	pval	or	or_lci95	or_uci95
[truncated: 51 more rows]

## Sheet: Table S4
Exposure	MR-Egger intercept	MR-Egger SE	MR-Egger P-value
[truncated: 11 more rows]

[truncated: 2 more sheets: Table S5, Table S6]
